# Supplementary material for: Sequence-Based Analysis Uncovers an Abundance of Non-Coding RNA in the Total Transcriptome of Mycobacterium tuberculosis
Source: PLoS Pathog. 2011 Nov 3;7(11):e1002342. doi: 10.1371/journal.ppat.1002342 (PMC3207917; doi:10.1371/journal.ppat.1002342)
Supplement: Table S2 — Sense and antisense reads and RPKM scores for all CDSs (supplied as Excel file). (XLS) [file ppat.1002342.s008.xls]

## Sheet: Sheet1
CDS	gene	class	Length	exp_sense_reads	exp_sense_RPKM	exp_AS_reads	exp_AS_RPKM	sta_sense_reads	sta_sense_RPKM	sta_AS_reads	sta_AS_RPKM
Rv0001	dnaA	II.A.5	1524	3241	64.7	308.4	6.16	69	1.0364	40	0.592941
Rv0002	dnaN	II.A.5	1209	1280.4	32.5	140.2	3.58	44	0.824933	10	0.189696
Rv0003	recF	II.A.5	1158	369	9.66	28.6	0.74	6.5	0.126393	4.5	0.0899075
Rv0004	-	V	564	155.8	8.36	24	1.26	6	0.232971	5	0.211541
Rv0005	gyrB	II.A.5	2145	5051.2	70.8	324.2	4.54	123.5	1.30438	31	0.334705
Rv0006	gyrA	II.A.5	2517	4397.2	52.62	656.2	7.9	76.5	0.679499	42.5	0.383489
Rv0007	-	II.C.5	915	1131.2	37.78	77.4	2.56	23.5	0.562469	5.5	0.131957
Rv0008c	-	II.C.5	438	186.6	12.68	38.6	2.68	17	0.883165	6	0.320834
Rv0009	ppiA	II.A.6	549	15305.6	878.26	197.2	10.88	430.5	17.0845	30	1.22974
Rv0010c	-	II.C.4	426	153.2	10.92	572.4	40.22	4.5	0.24476	6.5	0.344087
Rv0011c	-	II.C.5	282	244.2	26.26	22.4	2.38	18	1.4164	2	0.150227
Rv0012	-	III.C	789	531	20.54	41.4	1.56	120.5	3.50303	29.5	0.881966
Rv0013	trpG	I.G.2	699	361.2	15.54	169.8	7.4	30.5	0.961156	13	0.431971
Rv0014c	pknB	I.J.3	1881	2810.4	45.32	321	5.16	85.5	1.03927	24	0.288688
Rv0015c	pknA	I.J.3	1296	2229.4	51.44	319.6	7.44	58	1.10941	36	0.694979
Rv0016c	pbpA	II.C.3	1476	1989	40.74	390.8	7.96	66.5	1.05888	36	0.564193
Rv0017c	rodA	II.C.3	1410	3076.8	66.7	156.8	3.36	40.5	0.670865	19	0.316708
Rv0018c	ppp	I.J.3	1545	4127.8	81.24	211.6	4.16	71	1.08186	26	0.402277
Rv0019c	-	V	468	294.8	19	60.4	3.9	4	0.200149	5.5	0.287306
Rv0020c	TB39.8	V	1584	4404.2	83.22	440.8	8.38	332.5	4.7761	76	1.10188
Rv0021c	-	V	969	187.6	5.88	109.8	3.44	8	0.188449	5.5	0.129266
Rv0022c	whiB5	I.J.1	420	18.4	1.28	3.4	0.24	1	0.0611643	1	0.0503745
Rv0023	-	I.J.1	771	126.4	4.9	15.8	0.64	3	0.0822347	1.5	0.0411174
Rv0024	-	IV.A	846	214.4	7.56	21.4	0.76	14.5	0.388941	8.5	0.223019
Rv0025	-	V	363	94	7.76	16.8	1.44	10.5	0.649684	7.5	0.474764
Rv0026	-	V	1347	224.8	5.08	98.6	2.22	14.5	0.250889	16	0.264335
Rv0027	-	VI	318	180.2	17.16	30.8	2.96	68.5	4.71784	14.5	0.97972
Rv0028	-	VI	306	160.2	15.7	88.8	8.92	29.5	2.08596	48.5	3.48975
Rv0029	-	V	1098	351	9.64	49.6	1.38	41	0.830076	11	0.236374
Rv0030	-	VI	330	105.4	9.7	38.2	3.46	15.5	1.04936	19.5	1.2785
Rv0031	-	IV.B.1	213	30.8	4.4	46.4	6.66	1.5	0.149341	10.5	1.06672
Rv0032	bioF2	I.G.1	2316	371.2	4.88	77	1.02	16.5	0.162155	6.5	0.0729337
Rv0033	acpA	I.H.1	264	83.8	9.9	4.4	0.52	5.5	0.458589	2	0.160509
Rv0034	-	V	396	88.6	6.84	4	0.32	2.5	0.133588	2	0.129761
Rv0035	fadD34	I.A.3	1689	1092.4	19.8	272.2	4.8	15.5	0.21524	13.5	0.184875
Rv0036c	-	V	774	642.6	24.74	86.2	3.36	54	1.55051	18	0.532434
Rv0037c	-	II.C.5	1326	464	10.58	95.6	2.18	38.5	0.708832	9	0.177488
Rv0038	-	V	609	248.6	12.32	293.4	14.64	49.5	1.86712	22.5	0.855452
Rv0039c	-	II.C.5	348	934.2	80.16	108.2	9.16	24.5	1.5554	13	0.803778
Rv0040c	mtc28	VI	933	3102.6	99.94	323	10.42	91.5	2.29048	36.5	0.923628
Rv0041	leuS	II.A.3	2910	1360.4	14.16	348.4	3.58	62	0.473167	25.5	0.197454
Rv0042c	-	I.J.1	627	869	41.56	65.2	3.12	66.5	2.30719	19.5	0.686372
Rv0043c	-	I.J.1	735	410	16.62	62	2.58	15	0.462137	7.5	0.227989
Rv0044c	-	I.B.7	795	292.4	11.08	35.4	1.36	21	0.581019	7	0.191775
Rv0045c	-	I.H.3	897	312.8	10.68	40.2	1.34	29	0.718468	6.5	0.163211
Rv0046c	ino1	VII	1104	2144.6	59.96	3646.4	101.72	907	17.8727	494	9.83023
Rv0047c	-	V	543	461.2	25.92	74.8	4.2	120	4.79824	21.5	0.878973
Rv0048c	-	II.C.5	870	222.2	7.7	194.8	6.88	22.5	0.551699	52.5	1.31158
Rv0049	-	V	414	473.4	34.56	83.6	5.98	98	5.27114	32.5	1.77042
Rv0050	ponA1	II.C.3	2037	2694.6	39.88	163	2.38	66.5	0.744908	24.5	0.285075
Rv0051	-	II.C.5	1683	1532.4	27.62	66.4	1.18	29	0.409606	7	0.10128
Rv0052	-	V	564	163.2	8.66	35.8	1.92	3	0.11247	2	0.0830103
Rv0053	rpsF	II.A.1	291	535.4	56.06	32.4	3.36	16	1.22688	3	0.249526
Rv0054	ssb	II.A.5	495	648	39.44	38.4	2.42	20.5	0.90335	5	0.222784
Rv0055	rpsR1	II.A.1	255	378.2	44.76	34	4.08	8.5	0.741932	5.5	0.474839
Rv0056	rplI	II.A.1	459	612.8	39.96	80.2	5.3	22	1.04348	8	0.36868
Rv0057	-	VI	522	380	22.08	34.8	2.02	10	0.413801	2	0.0810246
Rv0058	dnaB	II.A.5	2625	1775	20.46	148.8	1.72	55.5	0.494672	32.5	0.301051
Rv0059	-	VI	693	383.6	16.76	60.4	2.6	8.5	0.29846	8	0.26361
Rv0060	-	V	1059	406.6	11.6	376.6	10.78	40.5	0.829334	14.5	0.319184
Rv0061	-	VI	426	108.4	7.68	2831.2	194.86	7.5	0.383113	42.5	2.29153
Rv0062	celA1	II.B.4	1143	1316.2	34.52	52.2	1.38	51.5	0.987474	20.5	0.41056
Rv0063	-	I.B.7	1440	467	9.74	50.2	1.06	25.5	0.39602	10	0.162386
Rv0064	-	II.C.5	2940	1063.6	10.9	178.2	1.8	653	5.05573	129.5	1.01155
Rv0065	-	V	402	88.8	6.6	80.4	5.98	5	0.319549	3.5	0.206773
Rv0066c	icd2	I.B.3	2238	2915.8	38.64	300.4	4.04	354	3.45936	74.5	0.741334
Rv0067c	-	I.J.1	570	36	1.86	16.4	0.88	6	0.270241	2	0.0980258
Rv0068	-	I.B.7	912	134	4.42	69.6	2.32	14.5	0.350838	6	0.168789
Rv0069c	sdaA	I.C.2	1386	367.2	8.12	54.6	1.18	13	0.214437	6	0.107759
Rv0070c	glyA2	I.D.3	1278	967.6	23.14	95.6	2.28	46.5	0.8146	16	0.278617
Rv0071	-	II.A.5	708	14.4	0.6	73.8	3.08	4.5	0.147133	4	0.1386
Rv0072	-	II.C.5	1050	1346.4	38.9	122.8	3.58	59.5	1.26616	17.5	0.386595
Rv0073	-	III.A	993	760.4	23.12	81.6	2.5	25.5	0.565354	10	0.226444
Rv0074	-	V	1236	916.4	22.52	61.4	1.52	16.5	0.311281	6.5	0.122071
Rv0075	-	IV.H	1173	328.2	8.46	188.6	4.94	8	0.155647	8.5	0.168509
Rv0076c	-	II.C.5	390	84.6	6.58	100.8	7.84	11	0.608476	4	0.240282
Rv0077c	-	I.B.7	831	106.2	3.86	15.6	0.58	22.5	0.615751	8.5	0.227049
Rv0078	-	I.J.1	606	120	5.94	84.4	4.24	5	0.219273	7	0.311466
Rv0078A	-	VI	594	174.6	8.72	361	17.5	69.5	2.61097	81	3.04317
Rv0079	-	VI	822	100.4	3.78	64.4	2.42	2633.5	69.5213	818	21.9164
Rv0080	-	V	459	84.6	5.74	76.6	5.18	907.5	43.8654	203.5	10.0791
Rv0081	-	I.J.1	345	53.4	4.74	3.6	0.32	24.5	1.59525	4.5	0.28925
Rv0082	-	I.B.7	480	130.2	8.26	23.4	1.46	20	0.937921	5.5	0.251793
Rv0083	-	I.B.7	1923	863.8	13.76	89.4	1.38	78	0.974187	14	0.172562
Rv0084	hycD	I.B.5a	951	547.4	17.68	53.6	1.72	51	1.27112	16.5	0.414183
Rv0085	hycP	I.B.5a	663	386.2	18.02	37.8	1.72	22	0.783389	6.5	0.23456
Rv0086	hycQ	I.B.5a	1467	563.2	11.76	51.4	1.04	25	0.390779	9	0.141914
Rv0087	hycE	I.B.5b	1479	492.4	10.24	79.6	1.62	14.5	0.228482	4	0.0632406
Rv0088	-	VI	675	473	21.1	61.6	2.72	68	2.24351	17.5	0.574859
Rv0089	-	I.G.1	594	103.2	5.18	44.4	2.24	14	0.513556	6	0.228808
Rv0090	-	II.C.5	771	67.8	2.62	20.6	0.82	10.5	0.293693	9.5	0.272153
Rv0091	mtn	IV.I	768	292.2	11.4	24.6	1	5.5	0.186719	3	0.094345
Rv0092	ctpA	III.A.2	2286	630	8.32	177.2	2.36	77	0.78051	42.5	0.446
Rv0093c	-	II.C.4	849	125.8	4.48	107.8	3.86	37	0.979583	14.5	0.398228
Rv0094c	-	V	954	6.2	0.18	0	0	17	0.409721	13	0.306898
Rv0095c	-	V	411	24.8	1.84	3.4	0.26	4.5	0.231661	2.5	0.128701
Rv0096	PPE1	IV.C.1	1392	1698.8	37	78	1.7	308.5	4.84691	39	0.630784
Rv0097	-	I.B.7	870	2686.2	93.56	140	4.86	196	4.97389	32	0.839669
Rv0098	-	V	552	1262.4	69.28	98	5.38	39	1.54319	8.5	0.325606
Rv0099	fadD10	I.A.3	1623	2679	50.32	143.6	2.62	123	1.68978	26	0.368995
Rv0100	-	V	237	149.2	19.08	24	3.12	4.5	0.459932	3	0.306621
Rv0101	nrp	I.I	7539	5925.6	23.96	1661.4	6.72	97	0.294997	71.5	0.216398
Rv0102	-	II.C.5	1986	985	15.06	142	2.18	252	2.77523	50.5	0.559753
Rv0103c	ctpB	III.A.2	2259	1924	25.72	306.8	4.08	298.5	2.89238	80.5	0.78652
Rv0104	-	V	1515	171.8	3.5	90.8	1.8	12.5	0.186209	9	0.134429
Rv0105c	rpmB1	II.A.1	285	3.2	0.36	2.2	0.26	0.5	0.0530789	1	0.090239
Rv0106	-	V	1197	74	1.88	55.8	1.44	78.5	1.4912	28	0.543283
Rv0107c	ctpI	III.A.2	4899	3048	19.04	294.8	1.84	250	1.13178	93.5	0.437071
Rv0108c	-	VI	210	1196	168.74	16.6	2.38	53.5	5.68417	28	3.0224
Rv0109	PE_PGRS1	IV.C.1	1491	392.2	8.02	45.2	0.92	42	0.634405	8	0.11636
Rv0110	-	II.C.5	750	252.2	10.08	52.2	2.1	15	0.458918	5.5	0.173099
Rv0111	-	II.C.5	2058	597.8	8.64	184.2	2.74	14.5	0.168565	21.5	0.238195
Rv0112	gca	II.C.2	957	309.8	9.84	21.8	0.68	8.5	0.197124	6.5	0.162425
Rv0113	gmhA	II.C.2	591	88.4	4.58	27.8	1.42	4	0.166086	2	0.0868741
Rv0114	gmhB	I.D.5	573	77.8	4.16	66.8	3.54	3	0.126508	7.5	0.308367
Rv0115	hddA	VII	1161	225	5.94	73.8	1.94	11.5	0.224839	6.5	0.126066
Rv0116c	-	II.C.5	756	192.4	7.7	97	3.84	449	13.0673	216.5	6.33395
Rv0117	oxyS	I.J.1	945	109.4	3.52	132.8	4.22	29.5	0.673959	14.5	0.352941
Rv0118c	oxcA	I.A.1	1749	539.8	9.52	92.8	1.64	64.5	0.799522	23	0.293241
Rv0119	fadD7	I.A.3	1578	426.2	8.22	149	2.88	17	0.244733	11	0.158694
Rv0120c	fusA2	II.A.6	2145	865.6	12.3	108	1.52	169	1.727	34.5	0.360727
Rv0121c	-	V	435	66.4	4.64	3.2	0.24	29.5	1.51802	7	0.350851
Rv0122	-	VI	369	20	1.62	4.4	0.38	18	1.04469	1	0.0573558
Rv0123	-	VI	369	27.4	2.24	31	2.56	12	0.749695	5	0.299064
Rv0124	PE_PGRS2	IV.C.1	1464	62	1.28	56.8	1.16	11	0.17415	2	0.0350347
Rv0125	pepA	II.B.3	1068	3093.4	85.78	156.4	4.46	453.5	9.28024	78	1.59381
Rv0126	treS	II.A.8	1806	1416.6	23.64	93.8	1.54	139	1.69303	29.5	0.364998
Rv0127	-	V	1368	435.6	9.54	103.6	2.28	25	0.405851	18	0.291155
Rv0128	-	II.C.5	780	432.8	16.56	869.4	32.84	18.5	0.512862	11.5	0.317395
Rv0129c	fbpC	I.H.3	1023	5054.6	147.32	265.4	7.86	166.5	3.71734	36	0.809847
Rv0130	-	V	456	131.4	8.84	46.6	3.06	7	0.35453	5.5	0.255139
Rv0131c	fadE1	I.A.3	1344	331.2	7.44	61.4	1.4	54	0.916003	17	0.29074
Rv0132c	fgd2	I.B.7	1083	86.8	2.44	57.4	1.6	51.5	1.0673	14.5	0.324639
Rv0133	-	IV.D	606	541	26.8	38.4	1.94	75.5	2.70873	11.5	0.423624
Rv0134	ephF	III.F	903	360.2	11.86	105.2	3.5	48	1.26856	21	0.55656
Rv0135c	-	I.J.1	606	360.4	17.58	104.8	5.12	28	1.05905	14.5	0.558177
Rv0136	cyp138	IV.F	1326	221.2	5.08	94.8	2.14	508.5	8.29476	85	1.41203
Rv0137c	msrA	I.B.7	549	373.6	20.36	114.2	6.34	70	2.73739	80.5	3.16656
Rv0138	-	V	504	262.2	15.76	22.4	1.32	7	0.31171	5.5	0.257755
Rv0139	-	I.B.7	1023	372	11.06	171.4	5.12	222.5	5.51089	23.5	0.600349
Rv0140	-	V	381	168.8	13.34	158.2	12.38	40	2.29316	21	1.20213
Rv0141c	-	VI	411	261	19.16	65.2	4.78	59.5	3.16232	19	1.03326
Rv0142	-	V	927	237.4	7.86	162	5.22	33.5	0.831938	8	0.201878
Rv0143c	-	III.A.4	1479	744.8	15.14	78.8	1.6	22	0.344764	12.5	0.196862
Rv0144	-	I.J.1	843	1913.6	68.36	272.6	9.78	205.5	5.27489	36	0.940019
Rv0145	-	V	954	1726.4	55.26	203.2	6.42	70.5	1.62784	37	0.876398
Rv0146	-	V	933	564.8	18.2	128.8	4.06	48.5	1.14203	18	0.422197
Rv0147	-	VI	1521	1336.2	26.42	81	1.6	625.5	8.94751	149	2.12852
Rv0148	-	VI	861	857.6	30.06	56.8	1.94	123	3.1502	31.5	0.825671
Rv0149	-	IV.F	969	441.4	13.66	40	1.22	30	0.700844	10	0.241399
Rv0150c	-	V	288	22.8	2.42	79.8	8.18	6	0.472764	9	0.709147
Rv0151c	PE1	IV.C.1	1767	173.4	2.96	91	1.58	34	0.421722	18.5	0.233909
Rv0152c	PE2	IV.C.1	1578	148.6	2.86	40.8	0.78	5.5	0.0736132	2.5	0.0391942
Rv0153c	ptbB	I.J.3	831	450.4	16.3	125.2	4.54	49	1.25696	45	1.16614
Rv0154c	fadE2	I.A.3	1212	831.2	20.48	107.6	2.7	151.5	2.73761	70.5	1.2885
Rv0155	pntAa	I.C.1	1101	453.4	12.3	64.6	1.74	14	0.285073	6	0.127458
Rv0156	pntAb	I.C.1	333	484	43.44	62.2	5.58	14	0.998989	4.5	0.32694
Rv0157	pntB	I.C.1	1428	1389.4	28.88	232.2	4.88	38.5	0.635989	48.5	0.752219
Rv0157A	-	VI	129	51	11.88	73.6	16.84	29	4.888	5.5	0.906938
Rv0158	-	I.J.1	645	107.2	4.98	43.2	2.04	6	0.217709	1.5	0.0632023
Rv0159c	PE3	IV.C.1	1407	265.2	5.64	183	3.9	14	0.216599	15.5	0.248764
Rv0160c	PE4	IV.C.1	1509	60.8	1.22	41.2	0.82	18.5	0.273928	7	0.112966
Rv0161	-	I.B.7	1350	153	3.44	51.6	1.16	26	0.453724	12.5	0.22239
Rv0162c	adhE1	I.B.7	1152	152.8	4.02	39.2	1.06	12	0.243622	3.5	0.079894
Rv0163	-	V	456	42.2	2.8	32.6	2.2	2.5	0.115972	0.5	0.0231944
Rv0164	TB18.5	V	486	1028.8	63.18	335.6	21.66	27.5	1.23407	16	0.724275
Rv0165c	-	I.J.1	795	815.8	32.44	590.8	22.26	56	1.53989	17.5	0.493672
Rv0166	fadD5	I.A.3	1665	1633	30.34	180.6	3.3	64	0.855275	16.5	0.231029
Rv0167	yrbE1A	IV.A	798	2726.6	104.24	186.2	7	134.5	3.98172	61	1.83101
Rv0168	yrbE1B	IV.A	870	1272.8	44.8	78.8	2.7	29	0.740791	13.5	0.343505
Rv0169	mce1A	IV.A	1365	3769.4	84.08	402	8.74	62	1.02238	33	0.530538
Rv0170	mce1B	IV.A	1041	3129.4	92.32	290.6	8.5	161.5	3.56457	104.5	2.29907
Rv0171	mce1C	IV.A	1548	4585.8	90.26	412.2	7.96	48.5	0.764007	18.5	0.302091
Rv0172	mce1D	IV.A	1593	8213.8	157.24	708.4	13.44	112.5	1.60797	42	0.582399
Rv0173	lprK	II.C.1	1173	4856	126.96	426	10.94	47.5	0.944164	20.5	0.419338
Rv0174	mce1F	IV.A	1588	6257.6	120.44	537.4	10.18	109.5	1.60447	46.5	0.681117
Rv0175	-	II.C.5	642	2448.8	116	157.8	7.32	47.5	1.67693	11	0.397474
Rv0176	-	II.C.5	969	1648.8	52.18	133.8	4.14	15	0.364433	4.5	0.107462
Rv0177	-	VI	555	1142	62.02	89.6	4.78	12.5	0.517042	3.5	0.149668
Rv0178	-	II.C.5	735	2153.8	88.3	296	12.2	72.5	2.18336	40.5	1.23853
Rv0179c	lprO	II.C.1	1110	1587.4	42.44	248	6.7	38.5	0.777589	12.5	0.258288
Rv0180c	-	II.C.5	1359	762.2	16.76	290.2	6.5	39	0.642784	23.5	0.388556
Rv0181c	-	V	735	207	8.48	23.2	0.96	13	0.416944	2	0.057512
Rv0182c	sigG	II.A.7	1113	534.8	14.6	63.2	1.72	110	2.27087	32.5	0.718524
Rv0183	-	VI	840	579.6	20.58	99	3.56	26	0.675642	15.5	0.41688
Rv0184	-	V	750	1036.6	41.38	89.8	3.66	36	1.05674	7.5	0.229459
Rv0185	-	V	510	337.6	19.52	22.6	1.32	4	0.21028	2	0.0918169
Rv0186	bglS	I.A.1	2076	1070	15.6	1658.2	24.58	27	0.302968	30.5	0.358179
Rv0187	-	IV.H	663	539.6	24.44	160.8	7.4	31.5	1.05897	14	0.494174
Rv0188	-	II.C.5	432	175.4	12.16	180.8	12.52	529.5	29.6754	255	14.4704
Rv0189c	ilvD	I.D.7	1728	956.6	16.6	142.2	2.48	75	0.989928	98	1.35741
Rv0190	-	V	291	712.4	74.1	36.8	3.84	22.5	1.69996	3.5	0.270328
Rv0191	-	II.C.5	1242	558.4	13.76	501	12.4	13.5	0.247823	13.5	0.240537
Rv0192	-	V	1101	687.2	18.74	176.8	4.86	94	1.84067	60	1.18006
Rv0192A	-	VI	303	307	30.44	89.8	8.94	75	5.3316	51	3.62429
Rv0193c	-	VI	1848	285.8	4.72	60.2	1	24	0.293846	9	0.107745
Rv0194	-	II.C.5	3585	124.8	1.06	263.8	2.24	27.5	0.182136	40	0.250705
Rv0195	-	I.J.1	636	12.8	0.64	40.8	1.86	2	0.0735981	3.5	0.130577
Rv0196	-	I.J.1	585	142.4	7.1	17	0.88	0.5	0.0258123	1.5	0.0696957
Rv0197	-	I.B.7	2289	1109	14.34	183.4	2.42	34	0.341315	13.5	0.134418
Rv0198c	-	II.B.3	1992	2195	33.42	233	3.5	140.5	1.57575	34.5	0.408883
Rv0199	-	II.C.4	660	187.2	8.54	90.8	4.18	22	0.780095	16	0.553621
Rv0200	-	II.C.5	690	245	10.72	845	36.34	7.5	0.269126	26.5	0.857736
Rv0201c	-	V	504	857.6	50.3	114.8	6.78	22.5	1.06099	9	0.440574
Rv0202c	mmpL11	II.C.4	2901	1692.6	17.46	355.2	3.62	438	3.71947	256	2.22491
Rv0203	-	VI	411	386.8	28.28	64.4	4.76	6.5	0.345649	2	0.102961
Rv0204c	-	II.C.5	1239	923.6	22.3	231.4	5.62	26	0.479798	8	0.147349
Rv0205	-	II.C.5	1104	386.8	10.56	660.6	17.86	18	0.36494	16	0.338965
Rv0206c	mmpL3	II.C.4	2835	6086.8	64.68	715.8	7.6	376.5	2.90458	135	1.0549
Rv0207c	-	V	729	1453.6	59.8	373	15.64	142.5	4.33644	45	1.40405
Rv0208c	-	VI	792	841	32.08	38.8	1.44	86	2.42627	12.5	0.350694
Rv0209	-	VI	1086	92.2	2.58	26.6	0.76	16.5	0.333481	7.5	0.150067
Rv0210	-	VI	1479	146.4	3	37	0.76	16	0.252962	11.5	0.191758
Rv0211	pckA	I.C.2	1821	5067	83.32	273.2	4.5	1109.5	13.2174	242.5	2.9092
Rv0212c	nadR	I.J.1	972	177.6	5.4	261.2	8.22	12.5	0.308964	11	0.267046
Rv0213c	-	IV.H	1314	96.2	2.2	91	2.08	10	0.16764	8	0.132046
Rv0214	fadD4	I.A.3	1614	423.8	7.78	87.6	1.62	23	0.317784	11.5	0.156089
Rv0215c	fadE3	I.A.3	1074	185	5.18	42	1.18	9	0.181252	4	0.0913239
Rv0216	-	V	1014	247.4	7.44	24	0.72	22	0.489634	4.5	0.111614
Rv0217c	lipW	II.B.5	909	401.6	13.42	48	1.62	39	0.971302	9	0.249042
Rv0218	-	II.C.5	1329	117.8	2.7	210	4.8	11.5	0.1998	18	0.313322
Rv0219	-	II.C.5	549	29.2	1.64	16.8	0.92	2	0.0852824	0.5	0.0192581
Rv0220	lipC	II.B.5	1212	2153.6	53.76	110.4	2.72	376.5	6.7824	69	1.25862
Rv0221	-	V	1410	636.4	13.6	52.2	1.1	55	0.87845	8.5	0.136956
Rv0222	echA1	I.A.3	789	165	6.28	99.6	3.86	11	0.306114	12.5	0.357767
Rv0223c	-	I.B.7	1464	272.2	5.74	155.2	3.22	79.5	1.17786	17.5	0.255565
Rv0224c	-	IV.H	765	159.6	6.38	54.6	2.16	7	0.21114	7.5	0.230871
Rv0225	-	VII	1155	613.8	15.96	100.8	2.66	10	0.206408	11	0.236451
Rv0226c	-	II.C.5	1731	614.6	10.66	85.4	1.5	7.5	0.107184	5.5	0.0801692
Rv0227c	-	II.C.4	1266	3393.4	79.94	136.2	3.24	46	0.839002	8.5	0.148973
Rv0228	-	II.C.5	1224	328.8	8.04	299	7.5	15	0.303234	15	0.303234
Rv0229c	-	II.C.5	681	411.2	18.2	98.8	4.34	26.5	0.829197	14	0.447851
Rv0230c	php	IV.I	981	811.4	25	134.8	4.08	249	5.84265	151.5	3.6274
Rv0231	fadE4	I.A.3	1707	1038.2	18.6	174.4	3.18	196	2.6661	108	1.5217
Rv0232	-	I.J.1	690	288.2	12.66	39.6	1.76	27	0.918984	15	0.518566
Rv0233	nrdB	I.F.3	945	782.8	24.92	102	3.22	150.5	4.04988	58	1.62727
Rv0234c	gabD1	I.A.1	1536	784.6	15.36	59.4	1.16	77	1.12652	25.5	0.39776
Rv0235c	-	II.C.5	1449	179.2	3.76	120.2	2.48	66	1.06821	17.5	0.295679
Rv0236A	-	II.C.5	174	971	173.3	36.8	6.38	52	6.57947	6.5	0.819167
Rv0236c	aftD	II.C.5	4203	1786.2	12.88	648.2	4.64	41.5	0.235355	35	0.200553
Rv0237	lpqI	II.C.1	1167	844.6	21.38	60.2	1.58	12.5	0.237907	7	0.1461
Rv0238	-	I.J.1	615	231	11.38	64.6	3.2	16.5	0.604021	9.5	0.348662
Rv0239	-	V	234	335.8	43.14	49.8	6.46	35.5	3.4487	26.5	2.61401
Rv0240	-	V	438	145.2	9.98	92.2	6.48	5.5	0.286339	1.5	0.0931402
Rv0241c	-	V	843	1660.2	60.62	129.4	4.68	70	2.01783	67	2.14666
Rv0242c	fabG4	I.H.1	1365	1952.8	44.26	124.4	2.76	92	1.48661	17.5	0.287372
Rv0243	fadA2	I.A.3	1323	4270.2	98.44	243.4	5.52	381	6.84562	31.5	0.550803
Rv0244c	fadE5	I.A.3	1836	313.2	5	86.4	1.44	30.5	0.365606	12.5	0.148708
Rv0245	-	I.B.7	489	120.4	7.42	37.6	2.32	36.5	1.70839	8.5	0.413962
Rv0246	-	II.C.5	1311	196	4.52	547.4	12.52	29.5	0.489113	14	0.242826
Rv0247c	-	I.B.7	747	1352	53.42	112.8	4.56	11	0.35365	6	0.194002
Rv0248c	-	I.B.7	1941	4650.4	71.64	535.4	8.36	71	0.83772	36.5	0.436731
Rv0249c	-	II.C.5	822	3901.8	142.18	81.4	2.96	171	4.60546	7.5	0.209336
Rv0250c	-	V	294	2300	244.32	33.8	3.54	186.5	14.1293	20	1.51789
Rv0251c	hsp	III.B	480	145.2	9.04	45.2	2.86	17.5	0.903266	10	0.544467
Rv0252	nirB	I.B.6b	2562	275.4	3.32	104.2	1.22	1235.5	10.2903	327	2.74445
Rv0253	nirD	I.B.6b	357	44.2	3.7	27.6	2.34	256.5	15.4743	66.5	4.01892
Rv0254c	cobU	I.G.13	525	62.6	3.58	30.2	1.7	7.5	0.302103	131.5	5.38315
Rv0255c	cobQ1	I.G.13	1485	348.4	7.14	26.6	0.54	18	0.274293	4.5	0.0731428
Rv0256c	PPE2	IV.C.1	1671	1209.8	22.04	228.8	4.12	103.5	1.4137	47.5	0.659904
Rv0257	-	V	375	43.6	3.48	799.8	63.12	16.5	0.967452	17	1.03193
Rv0258c	-	V	456	55.4	3.64	22.8	1.52	15.5	0.728963	17.5	0.831677
Rv0259c	-	V	744	36.4	1.5	16	0.66	29	0.842077	4	0.119716
Rv0260c	-	I.J.2	1146	10.2	0.28	19.2	0.5	126.5	2.34769	52.5	0.983578
Rv0261c	narK3	III.A.4	1410	32.6	0.7	20.4	0.44	30	0.455819	7	0.111278
Rv0262c	aac	IV.D	546	356	19.64	27.8	1.52	49	1.98064	9	0.365145
Rv0263c	-	V	903	311	10.6	56.8	1.92	125	2.96511	41.5	1.00619
Rv0264c	-	V	633	239	11.64	33.8	1.66	100.5	3.42793	41	1.4122
Rv0265c	-	III.A.2	993	374.6	11.48	30.6	0.92	24.5	0.562306	8	0.183889
Rv0266c	oplA	IV.I	3630	509.2	4.26	91.4	0.76	54	0.346464	22.5	0.145813
Rv0267	narU	III.A.4	1392	63.4	1.4	508.8	11.2	47.5	0.737012	34	0.551665
Rv0268c	-	VI	510	293	17.58	79.6	4.72	47.5	2.04964	25.5	1.10183
Rv0269c	-	V	1194	190.4	4.84	127.2	3.2	16.5	0.310871	21.5	0.406911
Rv0270	fadD2	I.A.3	1683	1557.2	28.16	211	3.78	242.5	3.17476	72	0.957263
Rv0271c	fadE6	I.A.3	2196	939.6	12.88	390	5.38	61	0.654539	50	0.524048
Rv0272c	-	VI	1134	892.8	23.92	111	2.96	42	0.850262	16.5	0.343294
Rv0273c	-	I.J.1	621	171.2	8.34	17.8	0.88	13.5	0.503337	2.5	0.0996922
Rv0274	-	V	582	306.6	15.98	203.2	10.42	44	1.66071	31	1.15731
Rv0275c	-	I.A.3	726	567.2	23.3	76.2	3.12	259	8.35715	62	2.00455
Rv0276	-	V	921	2879.8	95.14	158.8	5.22	2452	68.3726	784.5	23.1826
Rv0277c	-	V	429	472.4	33.3	166.2	11.7	16.5	0.898205	7.5	0.412116
Rv0278c	PE_PGRS3	IV.C.1	2874	195.6	2	49.4	0.52	20.5	0.158474	16.5	0.132235
Rv0279c	PE_PGRS4	IV.C.1	2514	633	7.48	130.2	1.56	55	0.492533	10.5	0.0935875
Rv0280	PPE3	IV.C.1	1611	206.2	3.86	80	1.5	683	9.20958	203.5	2.7521
Rv0281	-	V	909	477.6	15.82	153.8	5.1	170	4.27039	40.5	1.07588
Rv0282	-	V	1896	3164.6	50.76	201	3.2	551.5	6.50536	145	1.72001
Rv0283	-	II.C.5	1617	1796.4	33.72	206.4	3.84	284	3.96117	98.5	1.40403
Rv0284	-	II.C.5	3993	3987.8	30.26	479	3.62	408.5	2.28557	153.5	0.867094
Rv0285	PE5	IV.C.1	309	376.2	36.66	33.2	3.28	34.5	2.48168	18.5	1.41457
Rv0286	PPE4	IV.C.1	1542	2226.8	43.74	219.4	4.36	156.5	2.29612	50.5	0.747435
Rv0287	esxG	V	294	1763.6	182.1	103.6	10.8	156	12.1173	34.5	2.7013
Rv0288	esxH	VI	291	1708.4	177.16	174.4	17.96	158	12.0764	48.5	3.81056
Rv0289	-	V	888	3716.8	126.14	277.8	9.32	383.5	10.4458	47	1.2917
Rv0290	-	II.C.5	1419	3936.6	84.2	136	2.88	261.5	4.49819	61	1.07059
Rv0291	mycP3	II.C.5	1386	1953.2	42.56	179.8	3.92	130.5	2.41639	79	1.48792
Rv0292	-	II.C.5	996	1207.2	36.7	198.6	6.02	88.5	2.14088	62	1.51967
Rv0293c	-	V	1203	684.8	17.08	306.8	7.66	323	6.01409	96.5	1.88634
Rv0294	tam	IV.H	786	35.8	1.36	95.6	3.7	3	0.0864225	4.5	0.120995
Rv0295c	-	V	804	534.4	19.82	56.2	2.08	19	0.505047	7	0.189626
Rv0296c	-	I.C.5	1398	1156.4	24.68	64.6	1.38	59	0.93025	19	0.303247
Rv0297	PE_PGRS5	IV.C.1	1776	1827.4	31.14	89.2	1.46	928.5	11.4562	75.5	0.915616
Rv0298	-	VI	228	450.2	59.2	20	2.62	34	3.22114	5.5	0.531317
Rv0299	-	VI	303	633.8	62.48	59.2	5.78	11.5	0.83368	4	0.294532
Rv0300	-	V	222	214.4	29.08	35.8	4.9	36.5	3.62918	10	0.995978
Rv0301	-	V	426	300.6	21.34	55.6	3.94	9.5	0.493077	3.5	0.184459
Rv0302	-	I.J.1	633	193	9.08	29.8	1.42	5.5	0.190837	3	0.100191
Rv0303	-	VI	909	295.2	9.88	45.2	1.5	11.5	0.297197	4	0.10294
Rv0304c	PPE5	IV.C.1	6615	981.4	4.54	551.6	2.5	46.5	0.162064	31	0.106448
Rv0305c	PPE6	IV.C.1	2892	555.2	5.86	189.6	1.96	73.5	0.566329	25	0.199724
Rv0306	-	I.G.13	672	59.6	2.7	81.4	3.6	4.5	0.155027	10.5	0.343762
Rv0307c	-	VI	483	89.8	5.5	11.6	0.72	79	3.49695	10	0.447282
Rv0308	-	II.C.5	717	750.6	31.24	39.4	1.68	69.5	2.14981	12	0.379004
Rv0309	-	VI	657	1444	65.72	100.4	4.58	159	5.27436	40.5	1.33066
Rv0310c	-	V	492	525.6	33.14	297.6	18.08	14	0.647865	10	0.466707
Rv0311	-	VI	1230	77.2	1.9	12.4	0.3	88	1.57753	41.5	0.756866
Rv0312	-	V	1863	2098	33.9	102.4	1.64	18.5	0.231561	10	0.123068
Rv0313	-	V	387	364.2	28.02	177.8	14.04	69	4.04238	36	2.14421
Rv0314c	-	II.C.5	663	1022.8	46.84	240.2	11.02	138	4.56383	49	1.66473
Rv0315	-	II.B.4	885	530	17.78	66.8	2.28	25	0.642943	13	0.341081
Rv0316	-	II.B.6	615	318.4	15.46	119.2	5.84	7.5	0.287273	9.5	0.356025
Rv0317c	glpQ2	I.C.1	771	341.4	13.4	80.6	3.12	24.5	0.712683	10	0.297601
Rv0318c	-	II.C.5	795	63	2.44	186.6	7.26	8	0.252521	8.5	0.248731
Rv0319	pcp	II.B.3	669	66	2.92	15.2	0.68	7	0.241484	4	0.133157
Rv0320	-	VI	663	71	3.22	16.6	0.78	3.5	0.125251	2.5	0.107026
Rv0321	dcd	I.F.3	573	316.6	16.56	17.4	0.94	25.5	1.0437	6.5	0.27937
Rv0322	udgA	I.C.3	1332	92.6	2.1	46.2	1.06	6	0.0985443	4.5	0.0815507
Rv0323c	-	V	672	143.6	6.48	79.2	3.54	8	0.298811	22	0.793094
Rv0324	-	I.J.1	681	42.2	1.86	19	0.86	3	0.113064	3	0.106416
Rv0325	-	VI	225	17.2	2.34	4.2	0.58	1.5	0.161524	0	0
Rv0326	-	VI	456	12.2	0.82	19.6	1.28	1.5	0.0795194	1	0.056325
Rv0327c	cyp135A1	IV.F	1350	49.8	1.08	33.2	0.74	2.5	0.0491698	3	0.0636957
Rv0328	-	I.J.1	603	234.2	11.68	23.6	1.16	67	2.47678	7	0.260449
Rv0329c	-	V	627	57	2.74	64.4	3.08	6.5	0.226383	5	0.168586
Rv0330c	-	VI	741	56.2	2.24	15.4	0.64	4.5	0.140572	3	0.091678
Rv0331	-	VI	1167	323.8	8.2	32	0.84	53	0.998178	14.5	0.285743
Rv0332	-	V	786	446.4	16.88	25.6	0.96	22.5	0.63953	5	0.145957
Rv0333	-	VI	375	208.4	16.62	18.6	1.48	8.5	0.515967	6.5	0.391008
Rv0334	rmlA	I.C.3	867	320.6	10.98	19	0.68	28.5	0.72595	3	0.0783391
Rv0335c	PE6	IV.C.1	516	32.4	1.88	219.8	12.72	10.5	0.474228	18	0.772832
Rv0336	-	VI	1512	37.2	0.76	15.8	0.32	81	1.23919	27.5	0.432015
Rv0337c	aspC	I.D.2	1290	1711.4	39.68	112	2.58	100.5	1.72281	19	0.33567
Rv0338c	-	VI	2649	6100	68.8	353.2	4.02	391	3.27028	64	0.540868
Rv0339c	-	I.J.1	2499	396.4	4.78	67.8	0.82	25.5	0.24623	12.5	0.125527
Rv0340	-	V	540	128.6	7.14	15.6	0.86	34	1.39013	12	0.511851
Rv0341	iniB	VI	1440	763.2	15.56	89.8	1.88	215	3.49602	48.5	0.821347
Rv0342	iniA	VI	1923	356.2	5.54	260	4.12	73	0.851064	30	0.364736
Rv0343	iniC	VI	1482	409.6	8.28	1106.6	22.38	59	0.923277	29	0.465197
Rv0344c	lpqJ	II.C.1	561	331.8	17.84	56.8	3.1	6	0.250365	4	0.158837
Rv0345	-	V	411	144.6	10.6	301.4	22	31	1.67308	13	0.757457
Rv0346c	ansP2	III.A.1	1464	2681.8	55.58	251	5.18	137.5	2.13515	84	1.34785
Rv0347	-	II.C.4	987	454.4	13.8	56.6	1.78	32	0.717108	9.5	0.212533
Rv0348	-	I.J.1	654	191.4	8.82	125.2	5.72	13	0.475586	6	0.207785
Rv0349	-	VI	660	178	8.16	85.6	4	9.5	0.324854	3.5	0.1121
Rv0350	dnaK	III.B	1878	7297	114.78	504	8.1	291	3.75884	104.5	1.37502
Rv0351	grpE	III.B	708	3075.4	129.68	617.2	25.98	467	18.9488	86	3.23249
Rv0352	dnaJ1	III.B	1188	2131.4	53.26	182.2	4.66	107	2.234	51	1.0935
Rv0353	hspR	III.B	381	349.6	27.14	37	2.86	11	0.706168	5	0.337209
Rv0354c	PPE7	IV.C.1	426	131.6	9.44	633.8	44.62	8.5	0.475326	16	0.879714
Rv0355c	PPE8	IV.C.1	9903	2444.6	7.54	562.6	1.7	377	0.859764	100.5	0.241161
Rv0356c	-	V	645	274	12.86	166.8	7.8	23	0.816999	28	1.00193
Rv0357c	purA	I.F.1	1299	644.8	15.02	136	3.18	25.5	0.432073	18	0.306632
Rv0358	-	V	648	65.8	3.1	21.4	1.02	5.5	0.186413	1.5	0.0629092
Rv0359	-	II.C.5	780	106.2	4.1	262.8	10.1	9.5	0.298026	12.5	0.390918
Rv0360c	-	V	438	224.6	15.4	47.4	3.26	15.5	0.769334	6.5	0.355329
Rv0361	-	II.C.4	828	1111.8	40.28	157	5.96	175	4.61946	58	1.56229
Rv0362	mgtE	III.A.2	1383	169.4	3.72	456.2	9.76	22	0.365442	22	0.362171
Rv0363c	fba	I.B.1	1035	589.8	17.04	52.4	1.52	146.5	3.09105	48.5	1.02938
Rv0364	-	II.C.5	684	694	30.48	104.4	4.6	20.5	0.653374	8.5	0.282535
Rv0365c	-	V	1131	170	4.54	263	6.94	29.5	0.627037	16.5	0.348207
Rv0366c	-	V	594	144	7.3	7.6	0.4	9.5	0.383881	3	0.114404
Rv0367c	-	VI	390	167.2	12.8	9.8	0.8	42.5	2.42225	11.5	0.658849
Rv0368c	-	V	1212	43.2	1.08	16	0.4	5.5	0.114527	4	0.080917
Rv0369c	-	II.C.5	516	25.6	1.52	3.2	0.2	5.5	0.225414	3	0.131731
Rv0370c	-	I.B.7	897	37.6	1.28	68.2	2.28	1	0.0235568	2.5	0.0588921
Rv0371c	-	V	594	17.8	0.94	27.2	1.38	2	0.0711869	1.5	0.0533902
Rv0372c	-	V	756	25.2	1.06	6.4	0.26	12	0.37739	5	0.157745
Rv0373c	-	VI	2400	123.2	1.56	18.8	0.24	25.5	0.239431	10.5	0.0980348
Rv0374c	-	VI	480	20.8	1.34	5.8	0.38	8	0.371393	6	0.292702
Rv0375c	-	VI	861	53.6	1.88	16.6	0.6	12	0.299772	5.5	0.150757
Rv0376c	-	V	1143	126.6	3.42	147.8	4.02	54	1.03764	9.5	0.199336
Rv0377	-	I.J.1	966	154.2	4.9	12	0.36	61.5	1.43417	15.5	0.381187
Rv0378	-	V	222	4.2	0.58	35.2	4.66	0.5	0.06821	1.5	0.14326
Rv0379	secE2	III.D	216	265.2	36.76	43.6	6.14	12	1.22012	5	0.490859
Rv0380c	-	IV.H	552	105.8	5.76	279.6	15.3	4.5	0.205199	4	0.169636
Rv0381c	-	VI	909	155.6	5.18	156.4	5.14	7	0.177656	9	0.234105
Rv0382c	pyrE	I.F.2	540	280.2	15.66	43.2	2.42	31	1.37331	11.5	0.525822
Rv0383c	-	VI	855	1354.2	47.42	185.4	6.46	160	4.11327	69.5	1.77595
Rv0384c	clpB	III.B	2547	700.8	8.32	142	1.72	124	1.13808	65	0.608117
Rv0385	-	VI	1173	149.4	3.84	60.4	1.52	27	0.520969	10	0.203238
Rv0386	-	I.J.1	3258	396.6	3.72	92.4	0.86	32	0.236525	19	0.142562
Rv0387c	-	V	735	49.6	2.06	20.6	0.86	6	0.191014	0.5	0.0205373
Rv0388c	PPE9	IV.C.1	543	57.2	3.16	12	0.66	7	0.297622	4.5	0.183583
Rv0389	purT	I.F.1	1260	143.2	3.42	40.4	0.96	79	1.39624	34	0.609504
Rv0390	-	V	423	278.6	19.62	24.2	1.68	31	1.58265	3.5	0.185771
Rv0391	metZ	I.D.2	1221	664	16.5	156	3.82	17	0.312641	15.5	0.275573
Rv0392c	ndhA	II.C.5	1413	413.2	8.84	80.2	1.7	116	1.80123	20.5	0.32565
Rv0393	-	VI	1326	68.8	1.56	884.2	20.22	10.5	0.187735	25.5	0.460801
Rv0394c	-	VI	720	482	20.1	37.8	1.62	31.5	1.0316	11.5	0.362745
Rv0395	-	VI	405	3.2	0.24	23.8	1.8	0.5	0.0261224	0	0
Rv0396	-	VI	393	6	0.48	118.8	9.24	0	0	1.5	0.0807663
Rv0397	-	VI	369	33.2	2.74	166.8	13.54	4.5	0.270386	3.5	0.200745
Rv0398c	-	VI	642	87.6	4.18	134.2	6.26	14	0.510364	33.5	1.15246
Rv0399c	lpqK	II.C.1	1230	528.6	13.04	26.6	0.66	98	1.80445	26.5	0.499255
Rv0400c	fadE7	I.A.3	1188	585.4	15.1	37.8	0.98	239	4.68022	52	1.05415
Rv0401	-	II.C.5	372	48	3.98	11.8	0.96	9	0.572957	5	0.333203
Rv0402c	mmpL1	II.C.4	2877	1827.6	19.2	271	2.88	43.5	0.358545	28.5	0.235884
Rv0403c	mmpS1	II.C.4	429	121.6	8.42	54.2	3.8	2	0.109193	1.5	0.0845358
Rv0404	fadD30	I.A.3	1758	403.2	6.8	362.2	6.42	10	0.140715	30	0.386122
Rv0405	pks6	I.I	4209	1627	11.66	119	0.88	38.5	0.213525	21	0.116078
Rv0406c	-	VI	819	154.4	5.66	68.4	2.48	43	1.18138	12	0.337271
Rv0407	fgd1	I.B.7	1011	1183	35.26	32	0.96	211	4.64223	23	0.543319
Rv0408	pta	I.A.1	2073	932.6	13.48	95.6	1.4	28	0.339777	6.5	0.0793053
Rv0409	ackA	I.B.6c	1158	625.6	16.62	125.2	3.22	8	0.169387	8	0.177202
Rv0410c	pknG	I.J.3	2253	1400.8	18.44	285.6	3.82	348	3.44633	115	1.16015
Rv0411c	glnH	III.A.1	987	922.4	27.86	126.4	3.84	353	8.08382	100.5	2.35311
Rv0412c	-	II.C.5	1320	1102	24.44	281.6	6.4	590.5	10.3096	264.5	4.80156
Rv0413	mutT3	II.A.5	654	229.4	10.56	66.2	3.06	15	0.512538	8	0.300124
Rv0414c	thiE	I.G.8	669	91.6	4.12	63.8	2.84	9.5	0.347548	9.5	0.367852
Rv0415	thiO	I.B.7	1023	223	6.56	47.8	1.4	68.5	1.5076	32.5	0.728715
Rv0416	thiS	VII	207	35.4	5.12	8.2	1.2	7	0.717225	3	0.329329
Rv0417	thiG	I.G.8	759	145.4	5.74	54.4	2.16	13	0.379885	4.5	0.131269
Rv0418	lpqL	II.C.1	1503	1750.2	34.5	107.2	2.16	46	0.712636	16.5	0.258956
Rv0419	lpqM	II.C.1	1497	1047.8	21	157.6	3.16	293.5	4.67888	142.5	2.37014
Rv0420c	-	II.C.5	411	83.6	6.04	199.2	14.66	8	0.455949	34.5	1.86428
Rv0421c	-	V	630	255.2	12.46	32	1.54	6	0.244463	2	0.0743001
Rv0422c	thiD	I.G.8	798	374.4	14.24	39.8	1.5	11.5	0.332916	6	0.192932
Rv0423c	thiC	I.G.7	1644	2302	42.34	337.4	6.22	339	4.48982	94	1.2461
Rv0424c	-	VI	276	682	76.14	53.2	5.78	21.5	1.71594	6.5	0.58109
Rv0425c	ctpH	III.A.2	4620	3806	24.92	473.2	3.1	176.5	0.880919	69	0.355431
Rv0426c	-	II.C.5	444	959.6	64.18	50.4	3.42	151.5	7.40198	35	1.69821
Rv0427c	xthA	II.A.5	876	502.6	17.28	73	2.54	27.5	0.704695	8	0.213645
Rv0428c	-	VI	909	349.8	11.48	57.8	1.9	8.5	0.227461	6	0.15441
Rv0429c	def	II.A.6	594	360.2	18.08	51.6	2.62	29.5	1.14912	20.5	0.752537
Rv0430	-	V	309	494.6	47.48	45.4	4.46	13	0.920233	2.5	0.171322
Rv0431	-	II.C.2	495	829.8	49.72	62.2	3.76	23.5	1.04983	6	0.274663
Rv0432	sodC	III.F	723	2397.8	99.94	109.4	4.58	126.5	3.91726	27.5	0.879074
Rv0433	-	V	1131	690.6	18.3	69.4	1.8	22.5	0.456278	10.5	0.208129
Rv0434	-	V	654	524.8	24.52	255.2	11.76	7.5	0.270116	6	0.200861
Rv0435c	-	III.C	2187	1112.2	15.42	141.2	1.96	20	0.215859	12	0.128275
Rv0436c	pssA	I.H.3	861	381.4	13.34	68.6	2.4	17.5	0.461043	8	0.2016
Rv0437c	psd	I.H.3	696	471	20.6	47	2.04	48.5	1.55749	14	0.490225
Rv0438c	moeA2	I.G.4	1218	330.4	8.16	84.8	2.12	30	0.550021	18	0.338185
Rv0439c	-	VI	936	779.4	24.76	36.2	1.14	40.5	0.943268	8.5	0.216057
Rv0440	groEL2	III.B	1623	24057.8	439.28	1632.2	31.02	368.5	5.84048	110.5	1.77518
Rv0441c	-	VI	429	251.2	17.6	233.6	16.46	58	2.94479	12.5	0.637566
Rv0442c	PPE10	IV.C.1	1464	249.4	5.16	65.6	1.38	39.5	0.600774	16.5	0.259679
Rv0443	-	V	516	352	20.52	120.8	7.02	62.5	2.71075	24	1.02752
Rv0444c	-	V	699	1246.8	54.4	196.8	8.58	41	1.35639	35.5	1.19655
Rv0445c	sigK	II.A.7	564	276	14.68	67.2	3.6	14.5	0.567697	14.5	0.567697
Rv0446c	-	II.C.5	771	421.6	16.66	104.2	4.02	13	0.379836	7	0.215366
Rv0447c	ufaA1	I.H.2	1284	533.2	12.6	50	1.16	9.5	0.15981	6.5	0.110457
Rv0448c	-	V	666	15.8	0.72	121.6	5.7	1.5	0.054408	6	0.197237
Rv0449c	-	V	1320	209.2	4.82	72	1.64	12.5	0.21031	4.5	0.0822926
Rv0450c	mmpL4	II.C.4	2904	2001.2	20.66	296.4	3.08	37.5	0.299127	19	0.15216
Rv0451c	mmpS4	II.C.4	423	599.8	42.18	30.6	2.16	23	1.20394	0.5	0.0250082
Rv0452	-	I.J.1	711	110.2	4.6	11.2	0.46	17.5	0.532976	6	0.191103
Rv0453	PPE11	IV.C.1	1557	96.8	1.86	258.4	5.02	26.5	0.376902	17	0.259657
Rv0454	-	V	351	49	4.22	639.2	55.24	20.5	1.32668	104.5	6.49568
Rv0455c	-	V	447	672.2	45.04	72.4	4.94	90.5	4.38427	18	0.861985
Rv0456c	echA2	I.A.3	282	16.2	1.72	7.6	0.82	1.5	0.144848	0.5	0.0375568
Rv0456A	-	V	915	150	5	118.2	3.88	16	0.389272	12.5	0.323286
Rv0457c	-	II.B.3	2022	378.2	5.52	78.4	1.14	51	0.570662	24.5	0.276006
Rv0458	-	I.B.7	1524	494.4	10.02	133.8	2.66	222.5	3.21716	56	0.832492
Rv0459	-	V	492	206.2	12.96	636.8	38.96	58.5	2.71734	26	1.21896
Rv0460	-	VI	240	269.4	33.64	640.6	80.76	21	1.93025	30.5	3.01513
Rv0461	-	II.C.5	525	664.8	37.6	414.4	23.82	36	1.61402	31.5	1.36374
Rv0462	lpd	I.B.2	1395	3269.8	71.46	310	6.66	252	3.99721	32.5	0.550468
Rv0463	-	II.C.4	294	299.6	30.24	1462.6	151.66	19.5	1.43559	17.5	1.35323
Rv0464c	-	V	573	916	47.88	208.8	10.94	15	0.632541	8	0.326817
Rv0465c	-	I.J.1	1425	550.2	11.54	44.8	0.96	21	0.336666	9.5	0.153511
Rv0466	-	V	795	507.6	19.16	38	1.46	48.5	1.32344	17.5	0.482285
Rv0467	icl	I.B.4	1287	1536.6	35.22	94	2.2	37.5	0.678761	8	0.145365
Rv0468	fadB2	I.A.3	861	434	15.08	74.2	2.56	13	0.334829	2.5	0.0613573
Rv0469	umaA	I.H.2	861	709.4	24.72	130.8	4.56	28	0.739771	4.5	0.120957
Rv0470A	-	VI	441	71.2	4.9	27	1.88	2.5	0.140475	2.5	0.140475
Rv0470c	pcaA	I.H.2	864	1649.8	57.7	195	6.8	104.5	2.63964	28	0.716245
Rv0471c	-	VI	489	380.8	23.3	29.8	1.86	47	2.10695	11.5	0.525189
Rv0472c	-	I.J.1	705	551.8	23.62	38.4	1.64	68.5	2.08584	20	0.60605
Rv0473	-	II.C.5	1371	285.6	6.22	48	1.04	50	0.786825	29.5	0.464392
Rv0474	-	I.J.1	423	552.6	40.06	21.2	1.5	14.5	0.746664	2	0.142885
Rv0475	hbhA	I.J.1	600	580	29.28	53.6	2.7	134.5	5.26014	37.5	1.50252
Rv0476	-	II.C.5	264	292.2	33.2	15.8	1.8	120	9.99152	25	2.12669
Rv0477	-	VI	447	455.6	30.86	27.8	1.88	100.5	5.2123	9	0.456334
Rv0478	deoC	I.F.4	675	264	11.88	824.6	37.1	5.5	0.199068	35	1.18326
Rv0479c	-	II.C.4	1047	3681.6	105.84	218	6.3	167	3.53841	50	1.0608
Rv0480c	-	IV.I	843	310.2	11.02	64.8	2.3	13	0.368833	8.5	0.24529
Rv0481c	-	VI	525	121.6	7.06	20.6	1.18	1.5	0.0604206	0.5	0.0287679
Rv0482	murB	II.C.3	1110	272.2	7.36	390.2	10.76	10.5	0.203917	17.5	0.349373
Rv0483	lprQ	II.C.1	1356	3135.4	69.2	403.6	8.94	330	5.32394	99	1.6222
Rv0484c	-	I.B.7	756	234.4	9.38	226.6	8.88	20	0.583076	32	0.936514
Rv0485	-	I.J.1	1317	2415.8	55.6	123.8	2.84	183.5	3.11143	31	0.552165
Rv0486	-	IV.H	1443	798	16.62	70.2	1.48	131	2.14635	33.5	0.534241
Rv0487	-	V	552	170	9.48	14	0.76	33.5	1.42275	4.5	0.196994
Rv0488	-	II.C.5	606	93.4	4.58	18.6	0.92	6	0.216797	3.5	0.137051
Rv0489	gpm1	I.B.1	750	216	8.6	28.4	1.14	18.5	0.551512	8.5	0.275747
Rv0490	senX3	I.J.2	1233	1117.6	27.3	57.6	1.42	149	2.7105	38.5	0.721974
Rv0491	regX3	I.J.2	684	431.4	18.94	69	3.02	28	0.918245	6.5	0.227348
Rv0492c	-	I.B.7	330	53.8	4.94	42.6	3.86	7.5	0.508644	8.5	0.614023
Rv0492A	-	VI	1890	257.2	4.1	127.4	2	15.5	0.192337	10	0.123702
Rv0493c	-	V	990	234	7.16	48	1.46	30	0.685963	11.5	0.272857
Rv0494	-	I.J.1	729	33.2	1.38	86	3.56	3	0.0993992	9.5	0.306484
Rv0495c	-	V	891	563.4	18.94	64.2	2.26	49.5	1.26028	23	0.591177
Rv0496	-	V	987	788.8	23.9	117.6	3.58	45.5	1.10697	23.5	0.562662
Rv0497	-	II.C.5	933	926.2	29.84	194.2	6.26	40	0.983489	13.5	0.339689
Rv0498	-	V	843	375.2	13.56	52.4	1.86	9	0.263193	5	0.152184
Rv0499	-	V	876	237.6	8.2	19.2	0.68	7	0.199856	2	0.0534112
Rv0500	proC	I.D.1	888	387.6	13.12	315.6	10.82	18.5	0.470805	13.5	0.356922
Rv0500A	-	V	237	397.2	49.96	22	2.86	35.5	3.30908	6.5	0.600491
Rv0500B	-	V	102	594	174.66	57.2	16.92	43.5	9.49346	12.5	2.70177
Rv0501	galE2	I.A.1	1131	1781.4	47.74	200.4	5.38	219.5	4.22	57.5	1.09003
Rv0502	-	V	1077	2382.2	67.5	585	16.52	302	6.15095	71.5	1.50759
Rv0503c	cmaA2	I.H.2	909	1371	45.98	355	11.78	114	2.71471	26	0.639236
Rv0504c	-	V	501	451	26.62	31.6	1.86	21	0.9317	7.5	0.334688
Rv0505c	serB1	I.D.3	1122	1831.2	49.44	48.4	1.3	185.5	3.76292	30	0.649552
Rv0506	mmpS2	II.C.4	444	314.2	21.04	19	1.28	13.5	0.69424	6.5	0.360722
Rv0507	mmpL2	II.C.4	2907	509.4	5.24	150.6	1.56	36	0.289479	20.5	0.16912
Rv0508	-	V	294	103.6	10.5	43.6	4.46	4	0.303579	3.5	0.26756
Rv0509	hemA	I.G.12	1407	2259.2	49.1	488.8	10.48	365.5	5.88883	118.5	1.87539
Rv0510	hemC	I.G.12	930	928.4	30.44	131.6	4.32	133.5	3.08666	123.5	2.88379
Rv0511	hemD	I.D.3	1698	2460.8	44.36	287.2	5.26	179	2.35424	65	0.888378
Rv0512	hemB	I.G.12	990	817.4	25.14	38.2	1.16	17	0.394807	6	0.146335
Rv0513	-	II.C.5	549	558.2	31.02	22.8	1.26	16	0.64101	3	0.140299
Rv0514	-	II.C.5	300	162.2	16.32	31	3.16	6	0.453791	4.5	0.332783
Rv0515	-	VI	1512	96.6	1.96	75.4	1.54	80	1.18932	29	0.432025
Rv0516c	-	V	477	2599.6	175.18	160.2	10.24	319.5	14.3098	21	0.988174
Rv0517	-	II.C.5	1311	447.6	10.3	187.4	4.32	11.5	0.202545	10	0.195633
Rv0518	-	VI	696	338.6	14.74	155.6	6.72	16	0.518439	17	0.529294
Rv0519c	-	II.C.5	903	461.6	15.18	101	3.38	9.5	0.237338	4	0.103625
Rv0520	-	IV.H	351	24.4	2.12	4.6	0.4	3	0.180916	0.5	0.0301527
Rv0521	-	IV.H	306	18.2	1.82	4.6	0.44	1.5	0.118627	0.5	0.0346015
Rv0522	gabP	III.A.1	1305	242.8	5.64	560.8	13.02	36	0.641645	27.5	0.476326
Rv0523c	-	V	396	222.4	17.22	62	4.68	31.5	1.78622	5	0.290067
Rv0524	hemL	I.G.12	1389	1719.4	36.96	133	2.84	227.5	3.67124	66	1.09484
Rv0525	-	V	609	572	28.2	46.4	2.26	39	1.42082	10.5	0.394254
Rv0526	-	VII	651	429.4	19.88	39.2	1.82	10	0.366454	3.5	0.120608
Rv0527	ccdA	I.B.6a	780	775	30.44	50.2	1.98	36.5	1.09343	10	0.299966
Rv0528	-	II.C.5	1590	1418.6	26.82	88.2	1.68	36	0.537941	12	0.187849
Rv0529	ccsA	I.B.6a	975	807.2	24.92	71.6	2.22	16.5	0.403977	2.5	0.0634591
Rv0530	-	V	1218	1052.4	26.18	271.2	6.68	151	2.76745	128	2.32397
Rv0531	-	II.C.5	318	168.4	15.74	13.4	1.24	9	0.59925	2.5	0.18072
Rv0532	PE_PGRS6	IV.C.1	1785	1447.4	24.62	1032	17.7	24	0.304223	212.5	2.82584
Rv0533c	fabH	I.H.1	1008	1146.8	34.1	200	5.96	125.5	2.85947	15	0.34134
Rv0534c	menA	I.G.11	879	246.6	8.44	136.4	4.7	13	0.338263	10	0.250696
Rv0535	pnp	I.F.4	795	201.6	7.6	12.2	0.48	20.5	0.550646	2.5	0.0664576
Rv0536	galE3	I.A.1	1041	154.6	4.44	291.2	8.5	14	0.30152	12.5	0.26673
Rv0537c	-	II.C.5	1434	1459.6	30.9	83.2	1.76	287	4.57431	82.5	1.38868
Rv0538	-	II.C.5	1647	1028.2	18.86	226.2	4.22	81	1.10734	37.5	0.538548
Rv0539	-	IV.H	633	163.8	7.72	419.4	20.04	38	1.44077	96.5	3.43741
Rv0540	-	V	663	44.6	2.04	27	1.24	2.5	0.0933673	2	0.0705963
Rv0541c	-	II.C.5	1350	378.4	8.46	52	1.14	11	0.192218	4.5	0.0771112
Rv0542c	menE	I.G.11	1089	529.8	14.9	73	2	12.5	0.275739	7.5	0.157964
Rv0543c	-	V	303	376.8	37.46	18	1.8	33	2.501	6	0.434313
Rv0544c	-	II.C.5	279	1241.8	134.84	46.4	4.94	28	2.30476	3.5	0.265735
Rv0545c	pitA	III.A.4	1254	4136.6	99.74	199.2	4.8	89	1.6255	24.5	0.452394
Rv0546c	-	V	387	184.8	14.18	22.2	1.72	4	0.265574	2.5	0.148415
Rv0547c	-	I.B.7	885	337.4	11.38	29.4	1.02	30	0.736755	8	0.21147
Rv0548c	menB	I.G.11	945	765.4	24.7	54.4	1.74	52.5	1.22653	17	0.39926
Rv0549c	-	V	414	85.6	6.24	10	0.72	20	1.04402	7	0.368691
Rv0550c	-	VI	267	41.6	4.66	5.4	0.62	21	1.71732	6	0.510088
Rv0551c	fadD8	I.A.3	1716	285.6	5	77.2	1.36	17.5	0.225921	7	0.0887868
Rv0552	-	I.J.1	1605	295.2	5.5	100.4	1.9	43.5	0.600599	19	0.261294
Rv0553	menC	I.G.11	981	118	3.62	93.6	2.82	14	0.31998	10	0.224603
Rv0554	bpoC	III.F	789	608.6	23.42	44.8	1.72	17.5	0.480219	2.5	0.0669636
Rv0555	menD	I.G.11	1665	1151	20.94	132.8	2.4	94.5	1.29106	39.5	0.547223
Rv0556	-	II.C.5	516	426.8	24.98	21.2	1.28	11.5	0.497655	1.5	0.0790335
Rv0557	pimB	IV.H	1137	450.4	11.98	29.2	0.76	21.5	0.419369	5	0.104839
Rv0558	menH	I.G.11	705	435.8	18.58	425.8	17.92	75	2.41557	33	1.07929
Rv0559c	-	VI	339	689.6	60.44	128.2	11.42	60.5	3.87164	12	0.80286
Rv0560c	-	IV.H	726	162.8	6.78	31	1.32	15.5	0.457487	3.5	0.101895
Rv0561c	-	I.B.7	1227	238.2	5.82	24	0.62	32	0.584103	10.5	0.191832
Rv0562	grcC1	I.G.11	1008	636.8	19	75.8	2.22	37	0.806954	15.5	0.333862
Rv0563	htpX	III.B	861	510.4	17.78	61.2	2.14	138.5	3.56216	56	1.44274
Rv0564c	gpdA1	I.H.3	1026	188.8	5.54	127	3.7	41.5	0.894269	18.5	0.411829
Rv0565c	-	VI	1461	625.2	12.9	72.4	1.5	48.5	0.741409	13.5	0.204456
Rv0566c	-	V	492	243.2	14.74	13	0.82	15	0.654022	3.5	0.168872
Rv0567	-	IV.H	1020	770.6	22.28	59.6	1.76	22	0.517807	12.5	0.285537
Rv0568	cyp135B1	IV.F	1419	945.8	19.94	104.8	2.24	169.5	2.73343	85	1.43101
Rv0569	-	V	267	111.6	12.58	36.6	4.24	747.5	61.6251	213	17.6322
Rv0570	nrdZ	I.F.3	2079	194.4	2.86	58.8	0.88	1116	12.2733	232.5	2.58132
Rv0571c	-	V	1332	144	3.28	17	0.4	594.5	9.74683	157	2.62896
Rv0572c	-	VI	342	120	10.76	10.2	0.92	632.5	41.6689	148	10.0225
Rv0573c	-	V	1392	61.8	1.36	50.8	1.08	89	1.46748	41	0.683883
Rv0574c	-	V	1143	42.8	1.18	21.4	0.56	236	4.86462	90	1.89303
Rv0575c	-	I.B.7	1167	18.8	0.5	24.2	0.64	185.5	4.13338	79	1.83717
Rv0576	-	I.J.1	1305	715.6	16.5	116	2.72	91	1.59083	39	0.700605
Rv0577	TB27.3	V	786	770.8	29.68	50	1.92	151.5	4.40177	25.5	0.772026
Rv0578c	PE_PGRS7	IV.C.1	3921	2256.8	17.38	260.8	1.98	284.5	1.59184	67.5	0.393434
Rv0579	-	V	759	144.8	5.78	133.6	5.36	88	2.49812	34	0.988498
Rv0580c	-	V	492	1172.2	74.42	19.4	1.18	425.5	18.9818	51.5	2.31515
Rv0581	-	V	216	67.8	9.2	29.6	4.06	1	0.0981717	4.5	0.525883
Rv0582	-	VI	408	171.8	12.5	97	7.18	9	0.555602	5.5	0.340768
Rv0583c	lpqN	II.C.1	687	865.4	38.02	508.6	22.88	39.5	1.28124	25	0.802154
Rv0584	-	VI	2634	110	1.26	104.8	1.2	16.5	0.146005	12	0.104781
Rv0585c	-	II.C.5	2388	196.8	2.5	149.6	1.9	12.5	0.120001	11	0.106737
Rv0586	-	I.J.1	723	235	9.82	32.4	1.34	120	3.7648	66.5	2.08182
Rv0587	yrbE2A	IV.A	798	273.6	10.42	31	1.18	67	1.99558	22	0.656367
Rv0588	yrbE2B	IV.A	888	664	22.76	20.6	0.7	83.5	2.0685	15.5	0.384126
Rv0589	mce2A	IV.A	1215	1246.4	31.32	28.4	0.72	46.5	0.841977	6	0.122938
Rv0590	mce2B	IV.A	828	826.4	30.58	44.6	1.62	34	0.911491	6	0.169534
Rv0590A	-	VI	255	46.8	5.52	10	1.16	3.5	0.326441	0.5	0.0415491
Rv0591	mce2C	IV.A	1446	47	0.98	29	0.6	4	0.0740709	4.5	0.0782456
Rv0592	mce2D	IV.A	1527	35.6	0.7	49.2	0.96	6	0.103727	7	0.120522
Rv0593	lprL	II.C.1	1209	63.4	1.6	170.2	4.3	4.5	0.0898543	5	0.102333
Rv0594	mce2F	IV.A	1551	149.2	2.94	80.6	1.56	36.5	0.534951	16.5	0.242187
Rv0595c	-	V	393	100.6	7.66	9.6	0.76	12	0.669196	1.5	0.0922993
Rv0596c	-	V	258	36.4	4.22	3.2	0.38	20	1.69534	10	0.891646
Rv0597c	-	V	1236	680.6	16.66	110.4	2.68	38.5	0.720221	12.5	0.228276
Rv0598c	-	V	414	447	32.02	34.2	2.48	15.5	0.824988	4.5	0.273765
Rv0599c	-	V	237	105	13.18	11.2	1.4	4	0.376901	2	0.198029
Rv0600c	-	I.J.2	507	139.8	8.36	20.4	1.24	3	0.12514	3.5	0.154931
Rv0601c	-	I.J.2	471	108.2	7.06	15.4	0.98	7.5	0.356051	1	0.0449083
Rv0602c	tcrA	I.J.2	762	49.6	1.98	7.2	0.3	4.5	0.136693	2.5	0.0931026
Rv0603	-	VI	312	7	0.66	2.4	0.24	0	0	0	0
Rv0604	lpqO	II.C.1	951	449.2	14.06	117	3.68	35	0.844248	10	0.241214
Rv0605	-	IV.B.1	609	73.8	3.64	13.4	0.66	6	0.223163	1.5	0.052073
Rv0606	-	IV.B.1	744	192.8	7.78	29	1.16	14	0.428131	5.5	0.168412
Rv0607	-	VI	387	25	1.94	33.6	2.64	2.5	0.160127	4.5	0.26949
Rv0608	-	V	246	60.2	7.26	9.4	1.18	11.5	1.1199	14.5	1.54443
Rv0609	-	V	402	115.4	8.6	23.6	1.76	18.5	1.1767	10	0.69547
Rv0609A	-	V	228	62.8	8.24	28.2	3.72	7	0.790286	0.5	0.0664071
Rv0610c	-	VI	1158	297.4	7.78	21.8	0.58	17.5	0.334879	5.5	0.10815
Rv0611c	-	VI	384	172.4	13.64	143.2	11.32	46	2.68849	47	2.7436
Rv0612	-	V	606	73.4	3.7	130.4	6.48	6	0.22427	5.5	0.221772
Rv0613c	-	VI	2568	3549.4	41.56	298.4	3.48	140	1.26033	57.5	0.508012
Rv0614	-	V	993	66.6	2	180.2	5.44	10.5	0.232525	18	0.401218
Rv0615	-	II.C.5	243	616.6	73.66	31	3.82	89.5	8.45993	14.5	1.35808
Rv0616c	-	VI	267	10.2	1.16	139.4	15.66	2.5	0.232365	35.5	3.03785
Rv0617	-	V	402	76.8	5.74	16.2	1.2	6	0.360911	4	0.244365
Rv0618	galTa	I.A.1	696	169.6	7.28	23.6	1.02	9	0.318862	8	0.268977
Rv0619	galTb	I.A.1	546	18	0.98	2.4	0.12	2.5	0.105116	0	0
Rv0620	galK	I.A.1	1092	3.8	0.12	4	0.12	2	0.0386928	0	0
Rv0621	-	II.C.5	1065	97.2	2.8	20	0.56	45	0.913925	20	0.413743
Rv0622	-	II.C.5	948	49.6	1.6	38.4	1.22	14	0.345452	8.5	0.208545
Rv0623	-	V	255	54.4	6.36	11	1.24	13	1.22267	4	0.36799
Rv0624	-	V	396	119.4	9.08	34.4	2.62	10	0.59158	4.5	0.240459
Rv0625c	-	II.C.5	741	118.4	4.82	46.8	1.94	11.5	0.346341	5.5	0.162985
Rv0626	-	V	261	293.6	33.96	41.8	4.76	74.5	6.32616	29.5	2.63826
Rv0627	-	V	408	216	16.04	46.2	3.44	20.5	1.12977	10	0.574137
Rv0628c	-	V	1152	329.2	8.76	78.8	2.06	270.5	5.44353	72.5	1.49447
Rv0629c	recD	II.A.5	1728	387.6	6.82	31.2	0.54	29	0.398933	6.5	0.0899124
Rv0630c	recB	II.A.5	3285	425	3.94	207	1.9	16	0.120732	17	0.124406
Rv0631c	recC	II.A.5	3294	473.8	4.36	61.8	0.58	24.5	0.179002	12	0.0892716
Rv0632c	echA3	I.A.3	696	1185.2	50.94	143.4	6.16	81	2.64208	32	1.0629
Rv0633c	-	VI	840	501.2	17.88	37	1.36	25	0.688204	7	0.208432
Rv0634A	-	III.F	252	203.2	24.28	93.2	11.36	14	1.19529	5	0.420457
Rv0634B	rpmG2	II.A.1	168	293.6	52.78	18.6	3.34	11	1.47149	2.5	0.397186
Rv0634c	-	VI	714	223	9.42	30	1.3	29	0.940916	16	0.543396
Rv0635	-	V	477	598.6	37.68	38.6	2.46	8	0.43072	5	0.259702
Rv0636	-	V	429	691.4	48.24	71.6	5	13.5	0.708007	5	0.246576
Rv0637	-	V	501	895.4	53.62	38.6	2.34	9.5	0.446241	3.5	0.165832
Rv0638	secE1	III.D	486	721	44.92	99.2	6.14	59.5	2.73855	11	0.497357
Rv0639	nusG	II.A.7	717	1237.8	52.5	102.4	4.28	97	3.12465	45	1.42758
Rv0640	rplK	II.A.1	429	1769.8	124.46	118.4	8.28	197	10.2855	43	2.25787
Rv0641	rplA	II.A.1	708	2365	100.4	155.2	6.7	147.5	4.79356	40.5	1.34978
Rv0642c	mmaA4	I.H.2	906	2125.8	70.6	224.4	7.4	56	1.40098	16	0.433107
Rv0643c	mmaA3	I.H.2	882	684.2	23.46	76.4	2.58	29.5	0.737548	19.5	0.492837
Rv0644c	mmaA2	I.H.2	864	462.2	16.18	37.8	1.3	32.5	0.831543	9.5	0.248063
Rv0645c	mmaA1	I.H.2	861	371.8	12.86	207.8	7.26	46	1.16052	21.5	0.548701
Rv0646c	lipG	II.B.5	906	525.8	17.48	183.2	6.12	28.5	0.67968	19.5	0.474772
Rv0647c	-	V	1467	945.6	19.34	57.8	1.2	71.5	1.06027	20	0.297204
Rv0648	-	IV.I	3648	78.6	0.64	110.2	0.92	21.5	0.140546	18.5	0.118225
Rv0649	fabD2	I.H.1	675	34.6	1.5	5	0.24	2	0.0626318	1	0.0313159
Rv0650	-	I.J.1	909	25	0.84	31.4	1.04	2	0.046491	2	0.046491
Rv0651	rplJ	II.A.1	537	1565	87.9	161.6	9.14	38	1.58073	15	0.66659
Rv0652	rplL	II.A.1	393	1604	125.08	73.2	5.68	49.5	2.81522	8	0.465352
Rv0653c	-	I.J.1	696	126.8	5.44	1702.2	73.66	12	0.383951	20.5	0.674618
Rv0654	-	VI	1506	257.8	5.2	74.6	1.52	192.5	2.81988	68	1.00774
Rv0655	mkl	III.A	1080	6538.6	185.22	402.4	11.16	467.5	9.53469	108	2.2174
Rv0656c	-	V	384	19.6	1.56	16.8	1.3	2.5	0.161382	1.5	0.0944682
Rv0657c	-	V	156	34.4	6.54	3.4	0.68	4	0.544695	4	0.573862
Rv0658c	-	II.C.5	717	172.4	7.3	39.8	1.7	10.5	0.3411	3.5	0.115805
Rv0659c	-	V	309	407.4	39.34	46.6	4.46	49.5	3.583	14	1.01812
Rv0660c	-	V	246	202	24.54	23	2.76	49.5	4.44899	28	2.54139
Rv0661c	-	V	438	45.4	3.08	4	0.28	4.5	0.217348	1.5	0.0724494
Rv0662c	-	V	369	25.4	2.06	14.2	1.2	3.5	0.200745	2.5	0.143389
Rv0663	atsD	I.C.5	2364	1699.6	21.28	108.8	1.38	74	0.701165	17	0.170981
Rv0664	-	VI	273	47.4	5.22	279	31.16	3	0.28266	32.5	2.60507
Rv0665	-	V	339	26	2.3	9	0.86	1.5	0.107045	1	0.0758221
Rv0666	-	II.C.5	174	10.4	1.78	6.6	1.2	0	0	0.5	0.0871353
Rv0667	rpoB	II.A.7	3519	8223.8	70.86	993.4	8.54	217.5	1.44115	84.5	0.566088
Rv0668	rpoC	II.A.7	3951	6970.8	53.66	702.2	5.38	143.5	0.860648	64.5	0.376704
Rv0669c	-	IV.I	1914	926.4	14.42	246.4	3.92	37	0.438959	21.5	0.246671
Rv0670	end	II.B.2	759	430.8	17.06	32	1.28	208	6.34059	64	2.02665
Rv0671	lpqP	II.C.1	843	383.2	13.84	57.6	2.04	120	3.14771	19.5	0.515665
Rv0672	fadE8	I.A.3	1629	985	18.38	106	1.98	91.5	1.2335	28	0.382457
Rv0673	echA4	I.A.3	939	315.6	10.2	55	1.8	16.5	0.385743	7	0.167154
Rv0674	-	V	723	188.6	8	34.4	1.48	20	0.622249	16	0.505314
Rv0675	echA5	I.A.3	792	117.4	4.48	177.2	6.8	9.5	0.282074	38.5	1.22165
Rv0676c	mmpL5	II.C.4	2895	1792.2	18.5	255.6	2.66	789	6.59177	256.5	2.22379
Rv0677c	mmpS5	II.C.4	429	292	20.26	47.8	3.32	176.5	9.80269	55	3.18767
Rv0678	-	V	498	154.4	9.54	277.4	16.76	243	11.3114	39.5	1.91402
Rv0679c	-	V	498	482	29.34	71.4	4.26	60	2.68457	41	1.98682
Rv0680c	-	II.C.5	375	730.8	58.98	60	4.82	135	7.8243	26	1.63656
Rv0681	-	I.J.1	591	407.8	20.66	34	1.74	23.5	0.940313	4.5	0.168648
Rv0682	rpsL	II.A.1	375	1637.2	131.92	155.4	12.5	38	2.26543	9	0.544185
Rv0683	rpsG	II.A.1	471	1109.8	71.56	118.2	7.6	32	1.51402	6.5	0.359237
Rv0684	fusA1	II.A.6	2106	7293	105.48	863	12.48	173.5	1.87715	52	0.579394
Rv0685	tuf	II.A.6	1191	18840.8	478.5	662.4	16.92	428.5	8.08655	73.5	1.42523
Rv0686	-	II.C.5	798	329.2	12.48	36	1.36	95.5	2.60854	31	0.855006
Rv0687	-	VI	828	217.8	7.94	28.2	1.04	19.5	0.525018	7.5	0.229684
Rv0688	-	I.B.7	1221	581.8	14.46	185.4	4.7	44.5	0.847703	13.5	0.263206
Rv0689c	-	VI	255	3.4	0.38	35.8	4.22	1	0.100897	2	0.166196
Rv0690c	-	V	1050	560.2	16.02	58.2	1.68	14.5	0.304684	8.5	0.175338
Rv0691c	-	I.J.1	597	222.2	10.96	18.2	0.92	69	2.47393	10	0.369314
Rv0692	-	V	330	1101.8	98.76	45.8	4.06	134	8.89905	18	1.16853
Rv0693	pqqE	I.G.11	1176	2274.8	57.76	74.4	1.86	154	2.83946	23	0.436242
Rv0694	lldD1	I.B.6a	1191	1465.4	36.82	94.2	2.4	88	1.60264	19.5	0.372463
Rv0695	-	V	756	424	17.18	41	1.62	29.5	0.890575	12	0.353438
Rv0696	-	II.C.5	1413	855.6	18.64	62.6	1.32	31.5	0.509291	10	0.168693
Rv0697	-	VI	1440	79.6	1.72	23	0.48	2.5	0.0398111	2	0.0293355
Rv0698	-	V	612	137.2	6.78	82.4	4	4	0.152978	3	0.133232
Rv0699	-	VI	222	3.4	0.48	2.6	0.34	2	0.252383	0.5	0.0477532
Rv0700	rpsJ	II.A.1	306	2238.6	224.18	311	31.8	27	2.04635	11	0.835347
Rv0701	rplC	II.A.1	654	2496.2	116.32	218.6	10.22	36.5	1.28364	8.5	0.323209
Rv0702	rplD	II.A.1	672	3732.2	167.32	286.2	12.86	69.5	2.38158	25.5	0.896453
Rv0703	rplW	II.A.1	303	1456	145.8	93.8	9.34	24	1.84204	4.5	0.359417
Rv0704	rplB	II.A.1	843	4310.6	154.56	166.6	6	61	1.64188	9.5	0.259619
Rv0705	rpsS	II.A.1	282	1983	213.26	75.4	8.1	30.5	2.40359	8.5	0.670643
Rv0706	rplV	II.A.1	594	2361.2	119.66	142.2	7.26	30	1.15929	10.5	0.404227
Rv0707	rpsC	II.A.1	825	1998.4	73.12	131.4	4.82	27.5	0.775743	8.5	0.245162
Rv0708	rplP	II.A.1	417	2160.2	156.62	106.2	7.7	30.5	1.68878	5	0.29716
Rv0709	rpmC	II.A.1	234	811.4	105.56	88.2	11.54	12	1.20347	5	0.530551
Rv0710	rpsQ	II.A.1	411	1347	98.52	86.2	6.42	10	0.647123	4	0.250028
Rv0711	atsA	I.C.5	2364	825	10.72	84.6	1.08	134	1.24284	26.5	0.242444
Rv0712	-	V	900	193.2	6.52	16	0.56	39.5	0.997794	9.5	0.248187
Rv0713	-	II.C.5	942	775.8	24.7	92.8	3.02	22.5	0.5239	12	0.283577
Rv0714	rplN	II.A.1	369	957.4	78.52	100	8.08	8.5	0.54895	3	0.184352
Rv0715	rplX	II.A.1	318	865.6	81.96	70.2	6.7	14	0.989213	3	0.228273
Rv0716	rplE	II.A.1	564	1561.6	84.12	63	3.4	17.5	0.752438	3	0.1205
Rv0717	rpsN1	II.A.1	186	783.2	129.46	52.4	8.52	6.5	0.766032	3.5	0.448195
Rv0718	rpsH	II.A.1	399	1044.2	79.92	39.2	2.96	9.5	0.560604	3.5	0.196973
Rv0719	rplF	II.A.1	540	1905.6	107.92	115.2	6.54	60	2.55087	11.5	0.509047
Rv0720	rplR	II.A.1	369	1222.6	102.74	49.2	4.04	29.5	1.90084	2.5	0.16796
Rv0721	rpsE	II.A.1	663	2199.6	99.08	169.2	7.68	31	1.07034	10.5	0.375753
Rv0722	rpmD	II.A.1	198	3863.8	581.46	85	13	77	10.2006	53	7.42263
Rv0723	rplO	II.A.1	441	2515.4	171.66	96.6	6.68	26.5	1.37396	5.5	0.304936
Rv0724	sppA	II.B.3	1872	1717.8	27.66	171.2	2.76	351	4.15297	103	1.26827
Rv0724A	-	V	336	24.4	2.2	98.2	8.72	2	0.153002	11.5	0.778547
Rv0725c	-	V	906	97.2	3.24	107.8	3.56	5	0.146586	12.5	0.321505
Rv0726c	-	V	1104	405.4	11	38	1.06	51	0.992327	14	0.2761
Rv0727c	fucA	I.A.1	657	75.8	3.54	118.4	5.42	10.5	0.365406	16.5	0.579132
Rv0728c	serA2	I.B.7	981	74	2.26	47.4	1.44	14.5	0.326136	11.5	0.266136
Rv0729	xylB	I.A.1	1347	173.6	3.84	60	1.36	15.5	0.256494	11.5	0.183693
Rv0730	-	V	729	469.2	19.42	56.4	2.34	225.5	6.65592	152.5	4.50838
Rv0731c	-	V	957	145.4	4.52	138.6	4.36	11	0.25232	6.5	0.152967
Rv0732	secY	III.D	1326	4143.8	94.9	155.4	3.6	74	1.27434	16.5	0.276489
Rv0733	adk	I.F.5	546	5550.2	298.56	151.8	8.28	88.5	3.68461	22	0.943271
Rv0734	mapA	II.B.3	801	1128.8	42.3	118.8	4.44	37	1.07227	10.5	0.327889
Rv0735	sigL	II.A.7	534	125.8	7.22	12.6	0.74	8	0.333766	2	0.0876825
Rv0736	-	II.C.4	753	95.8	3.84	21.8	0.9	9	0.258621	5.5	0.160384
Rv0737	-	I.J.1	498	64.6	3.88	7.2	0.42	10.5	0.47321	2.5	0.124365
Rv0738	-	V	549	110.8	6.26	8.8	0.46	158.5	6.45958	39.5	1.66164
Rv0739	-	V	807	62	2.36	11.6	0.44	6	0.162733	3.5	0.0972645
Rv0740	-	V	528	103	5.88	43.6	2.5	14.5	0.623634	9.5	0.406221
Rv0741	-	IV.B.1	315	314	30.22	18.2	1.74	11.5	0.816218	3.5	0.235268
Rv0742	PE_PGRS8	IV.C.1	528	59.4	3.4	4.2	0.28	0.5	0.0200255	0.5	0.0200255
Rv0743c	-	VI	558	81.6	4.46	27.4	1.52	13	0.525087	4.5	0.186756
Rv0744c	-	I.J.1	507	96	5.7	10	0.6	25.5	1.09049	13	0.560142
Rv0745	-	V	528	20	1.14	14.8	0.84	4	0.168783	5	0.208834
Rv0746	PE_PGRS9	IV.C.1	2352	914.4	11.74	58.4	0.76	66	0.627152	13.5	0.132739
Rv0747	PE_PGRS10	IV.C.1	2406	329	4.12	22.4	0.28	555.5	5.15719	70.5	0.641284
Rv0748	-	V	258	128.4	14.78	18	2.12	22	1.842	6	0.51036
Rv0749	-	V	429	341.6	24	25.8	1.84	16	0.852421	4	0.22895
Rv0749A	-	VI	138	28.8	6.26	13.8	2.98	7	1.21045	5.5	0.847358
Rv0750	-	V	246	13	1.56	25	3.16	36.5	3.29212	24.5	2.23986
Rv0751c	mmsB	I.A.2	885	309.6	10.64	39.8	1.34	109.5	2.77814	89	2.32959
Rv0752c	fadE9	I.A.3	1173	278.4	7.2	21.6	0.56	52	1.00978	15.5	0.306147
Rv0753c	mmsA	I.A.2	1533	717.4	14.12	63.6	1.26	352	5.01489	83.5	1.22418
Rv0754	PE_PGRS11	IV.C.1	1755	145.8	2.5	40.4	0.72	70.5	0.936003	16.5	0.229484
Rv0755A	-	IV.B.I	186	371	60.26	13.4	2.14	17.5	2.04548	1	0.114091
Rv0755c	PPE12	IV.C.1	1938	1739.6	27.2	218	3.42	436	4.84199	77.5	0.867835
Rv0756c	-	VI	726	292.2	12.08	212.6	8.92	114.5	3.52675	216	6.71868
Rv0757	phoP	I.J.2	744	563.2	22.58	73.2	2.98	89	2.64998	68	2.02299
Rv0758	phoR	I.J.2	1458	979	20.14	1223	25.28	182	2.84755	67.5	1.09575
Rv0759c	-	V	333	844.6	76.22	171.4	15.48	26.5	1.91623	16.5	1.15793
Rv0760c	-	V	420	1014.4	72.8	93.8	6.78	31.5	1.73785	3.5	0.187101
Rv0761c	adhB	I.B.7	1128	2429.2	64.94	309	8.36	61	1.24673	26.5	0.536418
Rv0762c	-	V	546	137.6	7.64	32.8	1.78	6	0.24896	4.5	0.190868
Rv0763c	-	VII	207	43.8	6.36	30	4.34	3	0.307382	2	0.248814
Rv0764c	cyp51	IV.F	1356	180.8	4.04	77.8	1.7	20.5	0.379387	13.5	0.257001
Rv0765c	-	I.B.7	828	170	6.18	26.8	0.98	24.5	0.751029	3.5	0.105728
Rv0766c	cyp123	IV.F	1209	139.6	3.48	44.6	1.12	22	0.425565	7	0.141021
Rv0767c	-	V	642	127.8	5.96	23.4	1.1	79.5	3.01275	13	0.505648
Rv0768	aldA	I.B.7	1470	166.2	3.38	11.6	0.24	29	0.447454	10	0.152915
Rv0769	-	VI	747	179.4	7.3	27.4	1.1	28	0.846759	4.5	0.145501
Rv0770	-	VI	888	103.8	3.54	18.8	0.66	2.5	0.0696834	3	0.0815813
Rv0771	-	II.B.6	435	46.6	3.18	7.2	0.48	3.5	0.201468	4.5	0.250101
Rv0772	purD	I.F.1	1269	252.4	5.92	72.4	1.72	11	0.1938	3.5	0.0653912
Rv0773c	ggtA	I.G.10	1539	1016.8	19.88	240.2	4.68	13.5	0.208785	10.5	0.161735
Rv0774c	-	VI	912	1088.8	35.72	127	4.24	119	2.92583	16	0.395516
Rv0775	-	V	624	105.2	5.1	46.8	2.24	12.5	0.45252	13	0.46946
Rv0776c	-	V	780	48.8	1.88	57	2.2	14.5	0.421894	8.5	0.247717
Rv0777	purB	I.F.1	1419	669.8	14.24	42.4	0.88	66.5	1.04724	22	0.346599
Rv0778	cyp126	IV.F	1245	668	16.06	128.8	3.12	29	0.532019	20	0.368413
Rv0779c	-	II.C.5	621	56.4	2.7	74.6	3.64	3.5	0.141027	5.5	0.23099
Rv0780	purC	I.F.1	894	571.6	18.96	66.6	2.24	22.5	0.557122	8.5	0.221156
Rv0781	ptrBa	II.B.3	711	558.8	23.44	21.4	0.9	11	0.371581	2.5	0.0806877
Rv0782	ptrBb	II.B.3	1659	174	3.16	111	2	4.5	0.0681936	5	0.071832
Rv0783c	emrB	III.A.6	1623	546.4	10.02	122.4	2.24	20.5	0.300212	12.5	0.190534
Rv0784	-	V	687	126.8	5.42	7.6	0.32	6.5	0.213173	3	0.0988946
Rv0785	-	V	1701	387.4	6.82	76.8	1.38	14.5	0.188008	13.5	0.172933
Rv0786c	-	V	390	171.8	13.32	62.6	4.76	25	1.39135	9	0.523201
Rv0787	-	VI	960	124.6	3.88	558.6	17.7	29.5	0.705845	54	1.26864
Rv0787A	-	V	240	159.8	19.94	15.8	2	8	0.74434	4	0.391086
Rv0788	purQ	I.F.1	675	593	26.24	37.6	1.68	40.5	1.34208	10.5	0.34894
Rv0789c	-	VI	600	170	8.62	162.2	8.14	52	1.88515	21	0.75507
Rv0790c	-	VI	729	91.2	3.76	10.8	0.44	12	0.391387	7.5	0.260918
Rv0791c	-	V	1044	155.4	4.5	59.6	1.76	42	0.971311	9.5	0.23126
Rv0792c	-	I.J.1	810	107.8	4	74	2.74	20	0.572097	10	0.294431
Rv0793	-	V	306	8.4	0.82	25.2	2.54	1.5	0.13345	1	0.0840258
Rv0794c	-	I.B.3	1500	244.6	4.92	47	0.96	67.5	1.03188	29.5	0.454587
Rv0795	-	IV.B.1	327	17.4	1.62	0.8	0.08	2.5	0.175731	0.5	0.0323726
Rv0796	-	IV.B.1	939	40.6	1.3	15.6	0.5	1.5	0.0385728	1	0.0273218
Rv0797	-	IV.B.1	1095	5.8	0.18	45.8	1.28	6	0.128158	5.5	0.122643
Rv0798c	cfp29	VI	798	775.8	29.46	96.8	3.6	13	0.383986	7.5	0.209967
Rv0799c	-	V	1008	628.2	18.68	89.6	2.66	20.5	0.4656	8.5	0.200609
Rv0800	pepC	II.B.3	1302	453	10.38	44.2	1.02	37	0.635023	11.5	0.203946
Rv0801	-	V	348	112.2	9.68	39	3.36	6	0.391018	4	0.269365
Rv0802c	-	IV.D	657	97.8	4.4	63.8	2.88	7	0.225226	3.5	0.119505
Rv0803	purL	I.F.1	2265	1750	23.26	121	1.62	99.5	0.995517	42	0.449469
Rv0804	-	V	630	334.8	15.92	14.2	0.7	9	0.345132	5	0.203719
Rv0805	-	V	957	1142.4	35.76	167.6	5.28	121	2.76133	28	0.660755
Rv0806c	cpsY	II.C.2	1599	320.6	6.06	462	8.74	80.5	1.0859	42.5	0.595304
Rv0807	-	V	390	37.2	2.88	4.2	0.34	34	1.99591	6.5	0.410796
Rv0808	purF	I.F.1	1584	2066.8	39.56	118.2	2.24	608.5	8.5304	71.5	1.03045
Rv0809	purM	I.F.1	1095	847.6	23.28	432.6	11.92	39	0.810295	115	2.37577
Rv0810c	-	V	183	348	56.7	115	18.96	132.5	16.509	22.5	2.75841
Rv0811c	-	V	1107	520	14.24	30.6	0.8	136	2.74667	20	0.426644
Rv0812	-	I.G.2	870	286	9.82	61	2.14	13.5	0.35391	8	0.230727
Rv0813c	-	V	681	358.4	15.8	88.4	3.94	26.5	0.875737	8	0.281559
Rv0814c	sseC2	I.C.5	303	274.4	27.7	14	1.42	45.5	3.31475	11	0.813705
Rv0815c	cysA2	I.D.3	834	65.8	2.36	1.4	0.04	31	0.812628	14	0.365593
Rv0816c	thiX	I.G.10	423	65	4.54	22.4	1.58	2	0.100033	2	0.110746
Rv0817c	-	VI	813	167.6	6.14	28.2	1.02	8	0.20795	3.5	0.0965458
Rv0818	-	I.J.2	768	1395.2	54.68	52.6	2.02	171.5	5.02008	13.5	0.389187
Rv0819	-	V	948	632.6	20.16	136.2	4.34	18.5	0.479167	13.5	0.32476
Rv0820	phoT	III.A.4	777	386.2	15.16	254	9.84	16	0.464324	35	0.981117
Rv0821c	phoY2	III.A.4	642	745.4	35.36	42.6	1.98	134	4.51816	33	1.12189
Rv0822c	-	V	2055	1308.4	19.44	100	1.46	83	0.914538	19.5	0.226795
Rv0823c	-	I.J.1	1170	2543.4	65.8	182	4.68	355.5	6.7436	101	1.9551
Rv0824c	desA1	I.H.2	1017	5081.6	152.84	267.4	7.8	3528	74.6719	610	13.0195
Rv0825c	-	V	642	303.4	14.26	48	2.28	28	0.936093	14.5	0.519775
Rv0826	-	V	1056	132.2	3.86	50	1.46	10	0.217207	12.5	0.288649
Rv0827c	-	I.J.1	393	42	3.24	20	1.58	92.5	5.08438	30	1.66146
Rv0828c	-	VI	423	7.4	0.54	2.8	0.22	2	0.121459	1	0.0500164
Rv0829	-	IV.B.1	291	0.8	0.08	2	0.2	5	0.379502	2	0.176744
Rv0830	-	V	906	69.6	2.28	167	5.5	8	0.191576	3	0.0749632
Rv0831c	-	V	816	5943.6	210.1	215.8	7.94	148	3.97714	41.5	1.10805
Rv0832	PE_PGRS12	IV.C.1	414	167.6	12	10	0.74	22	1.19002	8.5	0.456297
Rv0833	PE_PGRS13	IV.C.1	2250	906	12.1	124.4	1.68	28	0.280872	10.5	0.110604
Rv0834c	PE_PGRS14	IV.C.1	2649	913.4	10.46	41.4	0.46	623.5	5.39668	59	0.499307
Rv0835	lpqQ	II.C.1	645	178.8	8.38	32.8	1.56	9.5	0.33242	5	0.177914
Rv0836c	-	VI	654	64.6	2.98	27.8	1.28	8.5	0.316286	13	0.454816
Rv0837c	-	VI	1029	100	2.9	50.2	1.48	19.5	0.435557	6.5	0.159845
Rv0838	lpqR	II.C.1	771	157.2	6.24	5.4	0.2	16.5	0.469905	5.5	0.18012
Rv0839	-	V	813	142.8	5.42	27.2	1	12.5	0.358328	6	0.189368
Rv0840c	pip	II.B.3	861	71.6	2.5	37.6	1.34	20	0.538171	5	0.148999
Rv0841	-	II.C.5	243	2.6	0.32	33.2	4.18	0.5	0.0622909	3.5	0.379992
Rv0842	-	II.C.5	1293	409.4	9.4	1934.4	45.1	438.5	8.63327	530.5	10.2167
Rv0843	-	VI	1005	39.8	1.2	52.4	1.6	3.5	0.0870887	8	0.177188
Rv0844c	narL	I.J.2	651	313.6	14.38	28	1.28	18.5	0.663333	5	0.169316
Rv0845	-	I.J.2	1278	246.6	5.76	385	9.16	8.5	0.147573	7	0.12278
Rv0846c	-	VII	1515	836.4	16.9	583.6	11.46	65	1.03159	34	0.554624
Rv0847	lpqS	II.C.1	393	854.4	66.7	79.2	6.04	9	0.599928	2.5	0.157676
Rv0848	cysK2	I.D.3	1119	732.6	19.98	66.6	1.8	12	0.254857	5.5	0.120011
Rv0849	-	III.A.6	1260	432	10.5	65.4	1.6	4.5	0.0898053	7.5	0.136509
Rv0850	-	IV.B.1	333	140	12.72	43.8	4.04	5.5	0.390515	7	0.513112
Rv0851c	-	VI	828	73.2	2.7	110.8	4.1	8	0.215112	6	0.1586
Rv0852	fadD16	I.A.3	837	110.2	4.06	124.4	4.52	9	0.243451	10	0.263291
Rv0853c	pdc	VII	1683	562.4	10.16	163.2	2.94	73	0.961749	37	0.488493
Rv0854	-	V	444	145.6	9.94	23.6	1.64	19	0.925673	12	0.58195
Rv0855	far	I.A.3	1080	367.6	10.22	52.2	1.5	32	0.663679	22.5	0.502984
Rv0856	-	V	405	266.4	19.42	20.6	1.56	8.5	0.466462	0	0
Rv0857	-	V	474	136.2	8.62	84.8	5.42	25	1.21117	11	0.519533
Rv0858c	-	IV.H	1194	304	7.66	81.8	2.04	16	0.336131	9	0.185758
Rv0859	fadA	I.A.3	1212	2451.4	60.98	143.8	3.6	763.5	13.8822	195	3.90271
Rv0860	fadB	I.A.3	2163	2465.6	34.68	240.8	3.46	372	3.88265	85.5	0.901624
Rv0861c	ercc3	II.A.5	1629	485.6	9.02	88.6	1.64	57	0.788987	31.5	0.461158
Rv0862c	-	V	2271	557.8	7.42	49.2	0.66	46.5	0.464232	17.5	0.174668
Rv0863	-	V	282	369.8	39.12	31.2	3.28	43.5	3.38006	15.5	1.26079
Rv0864	moaC2	I.G.4	504	939.4	55.98	91.8	5.54	56	2.46672	11.5	0.509528
Rv0865	mog	I.G.4	483	207.8	12.92	65	4	20.5	0.982117	8	0.387841
Rv0866	moaE2	I.G.4	426	105.8	7.54	599	41.68	4.5	0.255398	8	0.439857
Rv0867c	rpfA	VI	1224	5298.2	130.06	340.8	8.32	74.5	1.40034	20.5	0.390761
Rv0868c	moaD2	I.G.4	279	89.6	9.84	23.8	2.58	7	0.580256	3	0.260297
Rv0869c	moaA2	I.G.4	1083	686.4	19.42	58	1.66	132.5	2.71843	25	0.537823
Rv0870c	-	II.C.5	390	429.8	33.6	18.4	1.42	129.5	7.21255	22	1.2402
Rv0871	cspB	III.E	408	279.8	20.38	219.4	16.36	13	0.740825	149	8.26029
Rv0872c	PE_PGRS15	IV.C.1	1821	3614.2	60.22	490.2	7.92	2118.5	26.7944	317	4.11599
Rv0873	fadE10	I.A.3	1953	1895	29.2	104	1.6	367.5	4.07104	76.5	0.859617
Rv0874c	-	V	1161	107.4	2.8	313.6	8.14	94	1.94423	39.5	0.823956
Rv0875c	-	VI	489	666.2	41.2	56.6	3.48	61	2.74954	6.5	0.299666
Rv0876c	-	II.C.5	1647	839	15.42	87	1.58	290	4.00162	66.5	0.932392
Rv0877	-	V	789	882	33.6	153.2	5.86	168	4.75239	37	1.08286
Rv0878c	PPE13	IV.C.1	1332	153	3.5	777	17.62	13.5	0.224272	44	0.735113
Rv0879c	-	II.C.5	276	508.4	54.84	11.4	1.24	10.5	0.85522	5	0.433082
Rv0880	-	I.J.1	432	84.6	5.82	12.2	0.86	9	0.451237	3	0.146916
Rv0881	-	IV.H	867	139	4.9	48.6	1.72	8	0.210645	6	0.17234
Rv0882	-	II.C.5	285	84.4	9	764.6	80.38	2.5	0.233557	28.5	2.29323
Rv0883c	-	V	762	2370.6	93.1	133.4	5.34	98	2.90821	20	0.59036
Rv0884c	serC	I.D.3	1131	1117.4	29.92	54.2	1.44	606	11.6754	93.5	1.84648
Rv0885	-	V	1023	310.6	9.18	147.4	4.4	251.5	5.39318	81.5	1.76281
Rv0886	fprB	I.B.6c	1728	202.6	3.6	74	1.3	39	0.500207	15.5	0.210379
Rv0887c	-	V	459	62.4	4.12	32.4	2.16	12	0.562891	5.5	0.273209
Rv0888	-	VI	1473	1357.6	27.86	349.6	7.16	26	0.403525	22.5	0.35641
Rv0889c	citA	I.B.3	1122	576	15.62	265.4	7.04	270	5.95485	162.5	3.77752
Rv0890c	-	I.J.1	2649	1521.4	17.22	138.2	1.58	16.5	0.157129	8.5	0.0848256
Rv0891c	-	I.J.1	858	587.4	20.76	54.2	1.92	11	0.307844	3.5	0.0967516
Rv0892	-	VI	1488	547.6	10.8	60.4	1.2	14	0.223043	6.5	0.110505
Rv0893c	-	V	978	62.2	1.88	52.8	1.6	1	0.0216038	3	0.0740662
Rv0894	-	I.J.1	1182	25.2	0.64	518.6	13.26	3	0.0536162	17.5	0.331902
Rv0895	-	V	1518	67.8	1.32	75.6	1.52	6	0.0954023	4	0.0645949
Rv0896	gltA2	I.B.3	1296	5360.6	124.22	304.8	7	615.5	10.4404	121	2.0699
Rv0897c	-	I.B.7	1608	431	8.14	238.6	4.48	167.5	2.52635	23.5	0.339604
Rv0898c	-	V	264	253	28.68	20	2.3	107	9.03416	39	3.35339
Rv0899	ompA	II.C.2	981	247	7.46	32.2	1	21.5	0.499966	4.5	0.110759
Rv0900	-	II.C.5	153	37.6	7.46	10.6	2.06	2.5	0.347153	2.5	0.406639
Rv0901	-	II.C.5	528	137.4	7.9	85	4.92	7.5	0.308962	5.5	0.22886
Rv0902c	prrB	I.J.2	1341	673	15.1	160.2	3.6	144	2.45039	65.5	1.1633
Rv0903c	prrA	I.J.2	711	522.2	22.04	35.2	1.48	176	5.4359	59.5	1.8516
Rv0904c	accD3	I.H.1	1488	286.2	5.76	74.8	1.5	28	0.436964	19	0.294014
Rv0905	echA6	I.A.3	732	354	14.36	35.8	1.48	70.5	2.09128	40	1.18588
Rv0906	-	V	1119	632.8	16.86	43.2	1.14	133	2.69694	53	1.12191
Rv0907	-	II.C.3	1599	769	14.46	47	0.88	16.5	0.234912	5.5	0.0839623
Rv0908	ctpE	III.A.2	2394	915.4	11.5	107.2	1.36	18	0.181436	10.5	0.103948
Rv0909	-	V	180	159.8	26.62	13.2	2.2	14	1.72659	3	0.353747
Rv0910	-	V	435	294.4	20.28	27.8	1.86	9.5	0.472435	5.5	0.288318
Rv0911	-	V	774	205.6	8	62	2.44	9	0.280838	5.5	0.179421
Rv0912	-	II.C.5	450	145.8	9.92	112.4	7.54	5	0.245113	10	0.490225
Rv0913c	-	VI	1509	962.4	19.18	67.6	1.34	120	1.74555	16.5	0.239938
Rv0914c	-	I.H.3	1239	564.2	13.8	51.2	1.26	152.5	2.73512	36	0.6722
Rv0915c	PPE14	IV.C.1	1272	77.2	1.84	66.4	1.64	24.5	0.428202	16.5	0.291793
Rv0916c	PE7	IV.C.1	300	10.2	1.02	4	0.42	5	0.383199	2.5	0.191599
Rv0917	betP	III.A.1	1782	311.4	5.18	57.4	1	30	0.368227	12.5	0.155755
Rv0918	-	V	477	29.4	1.86	73.2	4.64	16	0.804454	5	0.240707
Rv0919	-	V	501	40.2	2.44	273.4	16.58	5.5	0.259302	5	0.220111
Rv0920c	-	IV.B.1	1320	489.8	11.3	26.6	0.6	15	0.260599	7	0.122298
Rv0921	-	IV.B.1	582	211.6	10.86	256	13.54	9	0.365864	43	1.63994
Rv0922	-	IV.B.1	1653	1229.8	22.26	113.6	2.06	194	2.93568	27.5	0.411562
Rv0923c	-	V	1065	495.2	14.1	285.2	7.98	15	0.331552	16	0.368385
Rv0924c	mntH	III.A.2	1287	415.2	9.74	38.2	0.88	12.5	0.233285	5	0.0996418
Rv0925c	-	V	738	1638.6	66.7	76.2	3.1	61	1.80219	10	0.317061
Rv0926c	-	V	1077	496.6	13.7	36.6	1.02	44	0.921931	8	0.165332
Rv0927c	-	VI	792	346.4	13.08	21.4	0.82	23	0.653737	6.5	0.196307
Rv0928	pstS3	III.A.4	1113	414.2	11.1	44.6	1.24	31.5	0.626362	7	0.140998
Rv0929	pstC2	III.A.4	975	308.4	9.5	25.6	0.8	9	0.204316	3	0.0696527
Rv0930	pstA1	III.A.4	927	350.4	11.42	421.4	13.56	11	0.265377	11	0.280024
Rv0931c	pknD	I.J.3	1995	8986.6	136.28	578.4	8.72	482	5.75732	125.5	1.54837
Rv0932c	pstS2	III.A.4	1113	3797.8	102.98	488.6	13.36	253	4.99735	72.5	1.45744
Rv0933	pstB	III.A.4	831	715.8	26.12	40	1.46	17.5	0.483154	6.5	0.187083
Rv0934	pstS1	III.A.4	1125	3866.8	102.5	143.8	3.9	86.5	1.73293	17	0.355432
Rv0935	pstC1	III.A.4	1017	1966.8	58.5	377.2	11.32	24.5	0.584622	39	0.868053
Rv0936	pstA2	III.A.4	906	927	31.14	265.4	8.92	10	0.263199	29.5	0.707998
Rv0937c	-	V	822	364.6	13.34	411.2	15.1	68	1.80877	10.5	0.286462
Rv0938	-	VII	2280	589.6	7.88	109	1.46	56.5	0.543111	17	0.16538
Rv0939	-	II.B.6	1935	954.2	14.84	178.4	2.78	145.5	1.66507	40.5	0.484078
Rv0940c	-	I.B.7	867	276.6	9.58	58.2	2.02	24.5	0.612797	7.5	0.198458
Rv0941c	-	V	774	199.4	7.88	22.6	0.88	54	1.64994	16	0.501217
Rv0942	-	VI	279	14.4	1.6	30	3.26	11	0.93274	11	0.981527
Rv0943c	-	VI	1041	57.8	1.68	21.6	0.62	3	0.0739265	4	0.0898746
Rv0944	-	II.A.5	477	43.2	2.76	12.8	0.82	4	0.21536	3	0.152022
Rv0945	-	VI	762	287.6	11.3	151.6	6	11	0.328857	17.5	0.509139
Rv0946c	pgi	I.B.1	1662	775	14.2	95.4	1.74	156.5	2.05402	40.5	0.530979
Rv0947c	-	IV.H	228	32	4.28	4.6	0.62	2	0.20588	0.5	0.0664071
Rv0948c	-	V	318	318.6	30.4	9.6	0.92	7	0.466083	1	0.0665833
Rv0949	uvrD1	II.A.5	2316	661.6	8.6	156.2	2.04	51.5	0.504701	23	0.227278
Rv0950c	-	V	999	3024.6	91.36	155.2	4.7	89.5	2.02423	18	0.430516
Rv0951	sucC	I.B.3	1164	1941	49.96	265.4	6.78	79	1.55425	32.5	0.648142
Rv0952	sucD	I.B.3	912	2832	93	158.8	5.2	84	2.11492	24	0.610644
Rv0953c	-	I.B.7	849	66.4	2.34	29.8	1.06	5	0.129782	1.5	0.0426667
Rv0954	-	II.C.2	912	2874.8	94.04	193.8	6.4	211	5.18641	44	1.09884
Rv0955	-	II.C.5	1368	1331.8	29.36	178.8	3.98	63.5	1.05653	25	0.455459
Rv0956	purN	I.F.1	648	423.2	19.82	46.6	2.18	10.5	0.384464	8	0.281945
Rv0957	purH	I.F.1	1572	1128.2	21.52	137.4	2.62	62	0.907813	37.5	0.567136
Rv0958	-	VII	1380	702.4	15.52	58	1.24	136	2.19308	25	0.415433
Rv0959	-	V	2019	1092.8	16.54	108.4	1.66	185.5	2.06566	27.5	0.301073
Rv0960	-	V	384	56.6	4.44	98.8	7.88	3.5	0.228295	2.5	0.137774
Rv0961	-	II.C.5	348	111	9.88	93.4	8.4	8	0.499643	4	0.243307
Rv0962c	lprP	II.C.1	675	24.8	1.1	124.6	5.62	1	0.0380235	1.5	0.0469739
Rv0963c	-	V	801	22	0.84	16.6	0.64	3	0.0791509	5	0.143221
Rv0964c	-	VI	483	58.2	3.66	9	0.56	2	0.0969601	1	0.0531698
Rv0965c	-	V	420	469.6	33.98	14.4	1.06	19.5	1.02546	1.5	0.0755618
Rv0966c	-	V	603	351.8	17.46	37.2	1.88	31	1.10943	9.5	0.340592
Rv0967	-	V	360	278.6	23.64	5.8	0.5	24.5	1.67971	5	0.344341
Rv0968	-	V	297	176.8	18.56	12	1.22	15.5	1.1969	4	0.300502
Rv0969	ctpV	III.A.2	2313	774.6	10.24	126.2	1.64	132	1.39083	56	0.614878
Rv0970	-	II.C.5	633	361.2	17.46	91.6	4.46	6	0.228996	4	0.155048
Rv0971c	echA7	I.A.3	810	109	4.1	97.4	3.68	4	0.115537	3	0.0838587
Rv0972c	fadE12	I.A.3	1167	245.4	6.38	19	0.5	7	0.134469	3	0.0581833
Rv0973c	accA2	I.A.3	2004	206.4	3.14	37	0.54	15	0.189664	10.5	0.135473
Rv0974c	accD2	I.A.3	1590	134.2	2.6	26.6	0.5	4.5	0.0683096	6	0.0939246
Rv0975c	fadE13	I.A.3	1149	102.4	2.74	19.6	0.5	3	0.0590956	2.5	0.0459645
Rv0976c	-	V	1683	202.6	3.72	19.6	0.36	6.5	0.103069	2.5	0.0367474
Rv0977	PE_PGRS16	IV.C.1	2772	652.6	7.1	99.4	1.08	66.5	0.547324	18.5	0.147442
Rv0978c	PE_PGRS17	IV.C.1	996	5	0.14	6.6	0.24	3.5	0.0742454	2	0.0469696
Rv0979A	rpmF	II.A.1	174	343.2	60.06	36	6.24	20	2.54464	7	0.88017
Rv0979c	-	VI	195	11.4	1.78	98.4	15.62	8	0.9403	13.5	1.46878
Rv0980c	PE_PGRS18	IV.C.1	1374	79.2	1.76	326	7.2	10	0.166899	20	0.320628
Rv0981	mprA	I.J.2	693	975	43.1	104.2	4.5	123.5	3.92371	26	0.8453
Rv0982	mprB	I.J.2	1515	1387	27.7	168.8	3.36	473	8.13201	266.5	4.72462
Rv0983	pepD	II.B.3	1395	1943.6	41.96	171	3.68	199.5	3.20878	56	0.925746
Rv0984	moaB2	I.G.4	546	677.2	37.44	119.4	6.52	79	3.20885	27	1.12862
Rv0985c	mscL	VII	456	146.6	9.82	170.2	11.3	23	1.10669	17.5	0.871421
Rv0986	-	III.A	747	94.6	3.8	7.4	0.32	7.5	0.230382	2.5	0.0828541
Rv0987	-	II.C.5	2568	468.2	5.5	113.8	1.32	21.5	0.183826	7.5	0.0704739
Rv0988	-	VI	1161	214.6	5.52	186.2	4.72	6	0.113071	4.5	0.0818803
Rv0989c	grcC2	I.G.11	978	266.8	8.18	69.6	2.14	11	0.251524	4	0.0864152
Rv0990c	-	VI	657	210.6	9.34	79.8	3.66	19	0.714704	7.5	0.296447
Rv0991c	-	V	333	312.8	27.62	36.4	3.3	55.5	3.78714	15.5	1.0535
Rv0992c	-	V	594	95.8	4.88	119.2	6.08	16	0.584743	16.5	0.617787
Rv0993	galU	I.A.1	921	544	17.92	67.6	2.22	32.5	0.794766	11.5	0.283493
Rv0994	moeA1	I.G.4	1281	668	15.84	379	8.98	49.5	0.872756	40	0.701975
Rv0995	rimJ	II.A.1	612	210.4	10.48	29.4	1.46	7	0.271411	3.5	0.135706
Rv0996	-	II.C.5	1077	1156.4	32.34	110.4	3.12	96	2.05121	28.5	0.622083
Rv0997	-	VI	432	271.4	19.4	32.2	2.3	5	0.265839	4	0.227356
Rv0998	-	V	1002	122.4	3.66	102	3.1	31	0.73044	31	0.739473
Rv0999	-	VI	759	299.4	11.92	61.4	2.44	4	0.111382	3.5	0.103424
Rv1000c	-	V	618	167.4	8.08	51.8	2.52	13.5	0.527766	4.5	0.168595
Rv1001	arcA	I.A.2	1209	310.2	7.7	68.8	1.7	48.5	0.929757	28.5	0.55785
Rv1002c	-	II.C.5	1512	979.2	19.58	112.4	2.24	42	0.634564	12	0.185578
Rv1003	-	V	858	271.6	9.44	82.8	2.88	24	0.664947	18	0.522449
Rv1004c	-	II.C.5	1260	343	8.06	456.2	11.12	155.5	2.70748	52.5	0.955562
Rv1005c	pabB	I.G.2	1377	192.8	4.24	56.4	1.24	51.5	0.822831	21.5	0.352795
Rv1006	-	VI	1704	1314.2	23.36	445	7.92	63	0.823295	91.5	1.17121
Rv1007c	metS	II.A.3	1560	959.4	18.6	118.6	2.32	57	0.818107	9	0.136348
Rv1008	tatD	VII	795	135.4	5.16	68.6	2.62	3	0.0911368	5	0.155691
Rv1009	rpfB	VII	1089	676	18.74	56.2	1.58	17	0.350572	9	0.191219
Rv1010	ksgA	II.A.2	954	484	15.44	53.8	1.7	18.5	0.47615	6.5	0.162937
Rv1011	ispE	VII	921	374.4	12.36	96.8	3.18	39	0.973375	12.5	0.316263
Rv1012	-	VI	294	44	4.5	31.6	3.26	4.5	0.370457	3	0.231542
Rv1013	pks16	I.I	1635	3065.4	55.38	262	4.82	186	2.56033	62	0.867278
Rv1014c	pth	II.B.1	576	94	4.88	55	2.88	3	0.117986	5	0.191401
Rv1015c	rplY	II.A.1	648	734.2	34.36	49.4	2.36	52	1.73831	8	0.26797
Rv1016c	lpqT	II.C.1	681	548.8	24.34	73	3.24	7.5	0.266039	4.5	0.166272
Rv1017c	prsA	I.F.1	981	3788.6	115.7	179.6	5.48	156.5	3.54595	55	1.30913
Rv1018c	glmU	II.C.3	1488	2166	43.9	216.8	4.4	141.5	2.13315	48.5	0.75227
Rv1019	-	I.J.1	594	407	20.66	24.6	1.24	249	9.11436	32	1.21523
Rv1020	mfd	II.A.5	3705	964.6	7.82	334.8	2.8	103	0.621112	46	0.284097
Rv1021	-	V	978	273.2	8.42	31.6	0.98	28.5	0.624963	11.5	0.257699
Rv1022	lpqU	II.C.1	732	216.2	8.92	74.8	3.04	14	0.428975	5	0.156739
Rv1023	eno	I.B.1	1290	1015	23.56	116.2	2.7	32.5	0.574264	13	0.233914
Rv1024	-	II.C.5	687	1135	49.78	114.4	5	24	0.804337	8	0.272506
Rv1025	-	V	468	422.8	27.28	28.6	1.86	5.5	0.287306	1.5	0.0871569
Rv1026	-	III.E	960	137	4.32	35.8	1.12	3.5	0.0911752	2.5	0.0644517
Rv1027c	kdpE	I.J.2	681	120	5.36	10	0.48	26	0.84692	4	0.130807
Rv1028A	kdpF	II.C.5	93	10.6	3.42	2.2	0.72	0	0	0	0
Rv1028c	kdpD	I.J.II	2583	359.8	4.26	505.4	5.88	330.5	2.98362	315.5	2.89077
Rv1029	kdpA	III.A.2	1716	230.6	4.06	65	1.16	14.5	0.191636	14	0.188118
Rv1030	kdpB	III.A.2	2130	287	4.06	96.2	1.38	10	0.105511	9	0.0934731
Rv1031	kdpC	III.A.2	570	104.8	5.54	23.2	1.22	4.5	0.174872	0.5	0.0185474
Rv1032c	trcS	I.J.2	1530	265.8	5.3	88.6	1.72	14	0.208046	9	0.136067
Rv1033c	trcR	I.J.2	774	180.6	7.1	32.6	1.26	20.5	0.577302	8	0.22429
Rv1034c	-	IV.B.1	390	5.6	0.42	19.2	1.5	1.5	0.0930111	2	0.120141
Rv1035c	-	IV.B.1	687	26.2	1.1	5.8	0.28	2	0.0615362	2	0.0615362
Rv1036c	-	IV.B.1	339	34.4	3.04	18	1.66	7	0.477252	8.5	0.570922
Rv1037c	esxI	VI	285	3.6	0.38	0.6	0.08	132	10.049	11.5	0.966113
Rv1038c	esxJ	VI	297	9.6	1	3.4	0.34	101.5	7.4515	3	0.244468
Rv1039c	PPE15	IV.C.1	1176	58.6	1.48	184.4	4.7	16.5	0.315633	12.5	0.24378
Rv1040c	PE8	IV.C.1	828	15.4	0.56	14	0.52	9	0.240634	10	0.282556
Rv1041c	-	IV.B.1	864	11.6	0.4	1.4	0.04	20	0.531061	16	0.401799
Rv1042c	-	IV.B.1	408	1	0.08	0	0	13.5	0.722323	9	0.477846
Rv1043c	-	V	1026	436	12.94	117.8	3.4	15	0.339756	18	0.392711
Rv1044	-	V	624	56.6	2.7	8.6	0.42	8	0.285549	6.5	0.227473
Rv1045	-	VI	882	106.2	3.58	126.6	4.42	14.5	0.367916	8	0.207058
Rv1046c	-	VI	525	2178.8	125.8	120.2	6.78	67.5	2.98639	22	0.946563
Rv1047	-	IV.B.1	1248	0	0	0	0	8.5	0.154749	14	0.244217
Rv1048c	-	VI	1116	57.4	1.58	48.8	1.32	13	0.270418	12.5	0.269062
Rv1049	-	I.J.1	447	88	5.84	12.4	0.84	16	0.818019	5.5	0.260287
Rv1050	-	I.B.7	906	111.6	3.62	28.8	0.98	4	0.108277	2.5	0.0633019
Rv1051c	-	V	756	11	0.44	24.8	0.98	2	0.0619004	1	0.0279562
Rv1052	-	VI	390	55.4	4.2	7	0.56	15	0.825513	12.5	0.678243
Rv1053c	-	VI	276	29.6	3.22	197.4	21.42	11	0.844277	8	0.630459
Rv1054	-	IV.B.3	315	196	18.78	8.8	0.84	7.5	0.604932	2	0.148837
Rv1055	-	IV.B.3	135	52.2	11.84	5	1.1	0.5	0.0787572	1	0.157514
Rv1056	-	V	765	144.2	5.66	30	1.18	22	0.672883	8.5	0.264416
Rv1057	-	V	1182	76.6	1.9	17.2	0.42	18	0.329353	10	0.186377
Rv1058	fadD14	I.A.3	1632	327.8	5.98	26.4	0.48	37.5	0.507466	10	0.137727
Rv1059	-	V	1065	501.4	13.9	39.6	1.1	24.5	0.494513	6.5	0.133192
Rv1060	-	VI	474	278.2	17.5	37.2	2.38	10.5	0.497221	9	0.430286
Rv1061	-	V	864	275	9.42	19	0.66	23.5	0.606186	7	0.202635
Rv1062	-	V	858	103.4	3.66	52	1.82	7.5	0.216368	5	0.149521
Rv1063c	-	V	1083	289.6	8.06	49.6	1.42	257	5.5691	65.5	1.46575
Rv1064c	lpqV	II.C.1	420	63.2	4.62	4	0.28	4	0.212288	1.5	0.0971414
Rv1065	-	V	567	271.4	14.48	16.2	0.86	328	12.7428	34	1.44363
Rv1066	-	V	396	97.8	7.52	20	1.54	48	2.70224	17.5	1.01523
Rv1067c	PE_PGRS19	IV.C.1	2004	39.8	0.6	68	1	5	0.0572024	14.5	0.161824
Rv1068c	PE_PGRS20	IV.C.1	1392	27.2	0.58	2.6	0.06	1.5	0.026011	0	0
Rv1069c	-	V	1764	1206.8	20.48	86.6	1.46	25.5	0.330934	8	0.106035
Rv1070c	echA8	I.A.3	774	1544.8	59.86	107.8	4.16	71	2.05564	21.5	0.639699
Rv1071c	echA9	I.A.3	1038	789.4	22.62	57	1.68	25	0.526284	11.5	0.242788
Rv1072	-	II.C.5	837	5665.2	202.5	248.2	8.8	738	19.5682	178.5	4.76626
Rv1073	-	V	852	833.8	29.42	1097.8	37.52	74.5	2.02841	9.5	0.251561
Rv1074c	fadA3	I.A.3	1218	2390.6	58.86	134.4	3.32	414.5	7.57518	79	1.44443
Rv1075c	-	VI	945	137.4	4.34	25.2	0.82	21	0.536587	11	0.308208
Rv1076	lipU	II.B.5	894	696.8	22.96	81.4	2.74	6	0.157004	2.5	0.0641526
Rv1077	cbs	I.D.3	1395	936.2	20.04	295.6	6.38	50.5	0.839226	30	0.519101
Rv1078	pra	VI	723	3918.4	162.92	206	8.54	149.5	4.76496	25	0.787204
Rv1079	metB	I.D.2	1167	3607.6	93.8	375.6	9.64	46.5	0.938675	14	0.280569
Rv1080c	greA	II.A.6	495	1168	70.32	125.2	7.48	51	2.24312	14	0.64393
Rv1081c	-	II.C.4	435	159.8	11.24	22.6	1.54	44.5	2.42461	10.5	0.541902
Rv1082	mca	IV.D	867	424.8	14.76	23.6	0.78	124	3.38767	25	0.708511
Rv1083	-	V	267	121.8	13.48	23.2	2.62	12.5	1.07685	7	0.640425
Rv1084	-	V	2022	337.2	5	140.8	2.08	36	0.436375	15.5	0.195434
Rv1085c	-	IV.A	729	650.6	26.84	46.6	1.98	37.5	1.13692	7	0.221581
Rv1086	-	IV.H	789	204.4	7.82	38.4	1.48	119.5	3.28692	44.5	1.24932
Rv1087	PE_PGRS21	IV.C.1	2304	609.2	7.88	61.8	0.8	188.5	1.77667	19.5	0.202274
Rv1087A	-	V	321	2.6	0.26	19	1.74	0	0	2.5	0.179026
Rv1088	PE9	IV.C.1	435	8.6	0.58	8	0.54	1.5	0.0729502	0.5	0.0243167
Rv1089	PE10	IV.C.1	363	10	0.82	16.4	1.34	1	0.0583064	2.5	0.158255
Rv1089A	celA2a	IV.I	105	29.2	8.48	2.6	0.74	0.5	0.101476	0.5	0.101476
Rv1090	celA2b	II.B.4	456	39.2	2.64	6.2	0.42	2	0.102714	1	0.0463888
Rv1091	PE_PGRS22	IV.C.1	2562	1055.4	12.26	83.8	0.98	64	0.550416	10	0.0912432
Rv1092c	coaA	I.G.5	939	455	14.5	38.2	1.2	31.5	0.757012	5.5	0.133401
Rv1093	glyA1	I.D.3	1281	2160.4	51.62	104.2	2.42	423	7.27186	148.5	2.5441
Rv1094	desA2	I.H.2	828	5059.2	184.8	359	13.02	1129	29.498	399.5	10.4312
Rv1095	phoH2	I.A.4	1302	1891.2	43.78	150.4	3.44	134	2.30254	40	0.708019
Rv1096	-	I.A.1	876	1406	48.12	244.4	8.5	109.5	2.73955	26.5	0.675406
Rv1097c	-	II.C.5	882	1624.8	55.22	311.4	10.6	34.5	0.872732	22	0.5476
Rv1098c	fum	I.B.3	1425	2941	61.82	158	3.34	100	1.54572	24	0.381133
Rv1099c	-	V	987	1086.6	32.84	86	2.66	64.5	1.44492	26.5	0.603956
Rv1100	-	V	702	505.2	21.76	114.6	4.86	176.5	5.49495	28	0.875319
Rv1101c	-	II.C.5	1158	525	13.58	144.6	3.78	59.5	1.14797	33	0.644995
Rv1102c	-	V	312	642.6	61.46	58.8	5.66	81	5.61359	15.5	1.09556
Rv1103c	-	V	321	440.4	40.36	66.4	6.32	110.5	7.42976	40.5	2.77024
Rv1104	-	II.B.5	690	167.6	7.36	28.2	1.24	17.5	0.555782	6	0.196928
Rv1105	-	II.B.5	516	31.4	1.88	76.4	4.56	1.5	0.0790335	4.5	0.210765
Rv1106c	-	VI	1113	571.2	15.42	131.8	3.56	44.5	0.938165	9.5	0.220976
Rv1107c	xseB	II.B.2	258	348	40.04	20.8	2.38	5.5	0.522069	1.5	0.140783
Rv1108c	xseA	II.B.2	1248	1284.8	31.26	85	2.02	54.5	0.973232	16.5	0.30466
Rv1109c	-	V	639	917	43.44	73.6	3.44	182.5	6.18645	50	1.70375
Rv1110	lytB2	II.C.3	1008	458.8	13.8	406.6	12.08	210	4.51388	83.5	1.81752
Rv1111c	-	V	984	2930.8	89.48	174	5.34	101.5	2.30818	31	0.725419
Rv1112	-	VI	1074	108.2	3.02	14	0.38	6	0.122239	6	0.126452
Rv1113	-	V	198	92.4	14	7.6	1.14	8.5	0.910705	1.5	0.183662
Rv1114	-	V	375	149.6	12	30.4	2.48	7.5	0.471619	1.5	0.10883
Rv1115	-	VI	699	44.4	1.9	8.2	0.34	2.5	0.0820748	0	0
Rv1116	-	VI	186	11.6	1.82	15.2	2.54	0.5	0.0570457	0.5	0.0570457
Rv1116A	-	V	276	28.4	3.08	7.8	0.86	1	0.0767524	0.5	0.0383762
Rv1117	-	V	324	368	34.08	83	7.7	39	2.67448	19.5	1.40023
Rv1118c	-	V	861	365.2	12.74	167	5.8	30	0.788857	21.5	0.564471
Rv1119c	-	VI	150	15.2	3	89.2	17.7	1	0.141657	2.5	0.384485
Rv1120c	-	V	495	15.2	0.9	66.6	4.02	0.5	0.0213633	2	0.0854531
Rv1121	zwf1	I.B.5	1401	506.2	10.94	46.2	0.98	23	0.382278	9.5	0.16583
Rv1122	gnd2	I.B.5	1023	340.2	10.1	62.4	1.86	12	0.265525	8	0.187339
Rv1123c	bpoB	III.F	909	301.8	10.14	115.2	3.78	14.5	0.396808	13	0.371898
Rv1124	ephC	III.F	951	254.4	8.08	13.6	0.44	29.5	0.712532	6.5	0.158692
Rv1125	-	V	1245	298.2	7.2	292.4	7	9.5	0.19026	11	0.21571
Rv1126c	-	V	606	325	16.08	123.8	6.26	17.5	0.662839	6	0.231743
Rv1127c	ppdK	I.C.1	1473	919.2	18.82	71.2	1.44	108.5	1.64177	21	0.313403
Rv1128c	-	V	1356	142.8	3.2	28.6	0.66	10.5	0.190251	10.5	0.193588
Rv1129c	-	I.J.1	1461	409.8	8.64	28.2	0.58	25.5	0.393421	12.5	0.193096
Rv1130	-	V	1581	2104.6	41.3	190	3.62	179	2.49424	28.5	0.403617
Rv1131	gltA1	I.B.3	1182	1436.2	37.74	181.8	4.58	59.5	1.10933	21.5	0.407218
Rv1132	-	II.C.5	1731	1175	20.72	2518.2	44.18	25.5	0.33202	31.5	0.428742
Rv1133c	metE	I.D.2	2280	26381.4	350.84	1215.6	16.4	484	5.08363	114	1.24228
Rv1134	-	VI	237	13.6	1.74	6.2	0.76	0	0	0.5	0.044718
Rv1135A	-	IV.H	243	4	0.52	2.2	0.28	0	0	1	0.0872187
Rv1135c	PPE16	IV.C.1	1857	251.6	4.1	73.4	1.2	52.5	0.626274	16.5	0.202257
Rv1136	-	I.A.3	342	15.8	1.38	2.4	0.24	0.5	0.0309486	1	0.0618971
Rv1137c	-	VI	369	28.8	2.36	8.4	0.68	2	0.114712	1.5	0.0860336
Rv1138c	-	I.B.7	1017	183.8	5.5	65.8	1.96	18	0.418439	4.5	0.102385
Rv1139c	-	V	501	128.4	7.78	34.2	2.12	25	1.11864	8.5	0.376901
Rv1140	-	II.C.5	849	563.8	19.88	72.6	2.58	35	0.913809	14.5	0.392896
Rv1141c	echA11	I.A.3	807	234.8	8.82	103.2	3.9	38.5	1.11478	17.5	0.491931
Rv1142c	echA10	I.A.3	807	432.6	16.06	75	2.82	53.5	1.52442	32.5	0.980095
Rv1143	mcr	I.A.3	1083	185.6	5.16	30.8	0.88	8.5	0.174169	3.5	0.0724539
Rv1144	-	VI	753	266.6	10.72	707.6	29.08	6.5	0.200476	5.5	0.166396
Rv1145	mmpL13a	III.A.6	912	76.2	2.56	15	0.5	5.5	0.132392	1.5	0.039716
Rv1146	mmpL13b	III.A.6	1413	136.8	2.92	68.2	1.48	8	0.135595	15	0.256242
Rv1147	-	V	651	59.2	2.76	81.6	3.8	3.5	0.120608	4	0.136844
Rv1148c	-	V	1449	472.6	9.8	86.4	1.82	143	2.14378	33.5	0.538271
Rv1149	-	IV.B.1	408	0	0	0	0	25	1.41868	5.5	0.318553
Rv1150	-	IV.B.1	549	6.4	0.34	4.4	0.24	25.5	1.06466	2.5	0.104541
Rv1151c	-	I.J.1	714	103	4.32	20.4	0.86	14.5	0.460947	10	0.327733
Rv1152	-	I.J.1	366	99.4	8.18	73.4	6.08	49	3.1308	33.5	2.13539
Rv1153c	omt	I.I	849	158.6	5.64	183.6	6.52	27	0.682699	27.5	0.716469
Rv1154c	-	VI	642	64.6	3.1	50.4	2.4	32	1.08896	19.5	0.67031
Rv1155	-	V	444	466.8	31.82	17.6	1.2	40.5	1.98067	9.5	0.473042
Rv1156	-	V	588	1506.4	75.28	138.2	7.02	185	7.02948	30.5	1.18912
Rv1157c	-	V	1116	2823.4	74.98	649.8	17.52	38	0.849088	35.5	0.789599
Rv1158c	-	V	684	7914.4	350.28	149.8	6.7	82.5	2.83415	10.5	0.370819
Rv1159	-	II.C.5	1296	515.2	12.36	242.2	5.58	55	0.924361	50	0.839376
Rv1159A	-	VI	285	91.8	9.74	37.2	3.94	29.5	2.22428	12.5	0.944921
Rv1160	mutT2	II.A.5	426	50.6	3.62	10.2	0.72	1.5	0.0851325	0.5	0.0354692
Rv1161	narG	I.B.6b	3699	3515.2	29.04	494.4	4.1	3247.5	19.2655	655.5	3.94431
Rv1162	narH	I.B.6b	1677	969.4	17.66	655.6	11.7	545	7.55138	569.5	8.17013
Rv1163	narJ	I.B.6b	606	496.8	25.16	80.2	4.08	224.5	8.09378	71	2.63394
Rv1164	narI	I.B.6b	741	336.2	13.84	31.2	1.26	41	1.21831	15	0.45839
Rv1165	typA	VI	1887	827.6	13.32	116	1.86	33.5	0.401279	23	0.281373
Rv1166	lpqW	II.C.1	1908	1582	24.82	162.4	2.56	90	1.05777	29	0.337571
Rv1167c	-	I.J.1	606	363.6	18.38	114.4	5.64	105	3.77527	28.5	1.02418
Rv1168c	PPE17	IV.C.1	1041	297.8	8.64	44.4	1.3	44.5	0.95095	12.5	0.305854
Rv1169c	PE11	IV.C.1	303	54.6	5.52	8	0.82	14	1.00841	2.5	0.189696
Rv1170	mshB	IV.D	912	351.2	11.56	52.6	1.74	24	0.585831	9.5	0.259806
Rv1171	-	V	441	182.2	12.5	340.6	24	56.5	2.80279	11	0.599597
Rv1172c	PE12	IV.C.1	927	1313.6	43.2	143.6	4.72	62	1.47179	17	0.431432
Rv1173	fbiC	IV.G	2571	1845	21.66	833.4	9.74	216	1.97802	165.5	1.52106
Rv1174c	TB8.4	VI	333	1413.8	127.28	105.8	9.66	225	14.604	32	2.10249
Rv1175c	fadH	I.A.3	2025	1039.2	15.48	258.8	3.8	238.5	2.97856	390	4.78405
Rv1176c	-	V	570	127.6	6.76	15.2	0.8	9	0.349744	3	0.11923
Rv1177	fdxC	I.B.6c	327	677.2	62.7	68.6	6.28	370.5	25.5413	103	7.79205
Rv1178	-	IV.H	1089	897.2	24.96	230.4	6.48	112	2.393	44	0.965781
Rv1179c	-	VI	2820	1347.6	14.66	1059.6	11.46	88.5	0.699519	89	0.698451
Rv1180	pks3	I.I	1467	979	20.52	63.8	1.34	138.5	2.06808	35	0.513168
Rv1181	pks4	I.I	4749	497.2	3.22	79.8	0.52	33	0.163839	15	0.0771555
Rv1182	papA3	I.I	1419	146	3.16	76.6	1.64	4.5	0.0765472	4.5	0.073359
Rv1183	mmpL10	II.C.4	3009	171.8	1.72	630.6	6.4	6.5	0.0531249	16.5	0.130809
Rv1184c	-	VI	1080	2346.8	67.36	163.4	4.56	303	6.10313	38.5	0.782449
Rv1185c	fadD21	I.A.3	1737	2491.4	42.9	452.6	7.94	106.5	1.33914	38.5	0.483722
Rv1186c	-	V	1617	394.2	7.26	168.8	3.18	192	2.5749	118.5	1.59531
Rv1187	rocA	I.A.2	1632	189	3.48	31.4	0.6	143.5	1.89585	49	0.642429
Rv1188	-	I.B.7	990	65.2	2.06	23.8	0.74	25.5	0.562498	7.5	0.169205
Rv1189	sigI	II.A.7	873	28.4	0.98	19.4	0.66	7	0.179805	3.5	0.100272
Rv1190	-	V	879	52	1.78	25.8	0.88	11.5	0.286756	7	0.194024
Rv1191	-	V	915	170.2	5.6	46	1.5	8	0.219368	2.5	0.0676249
Rv1192	-	VI	828	1240.4	45.08	70	2.54	327.5	8.54441	98.5	2.56861
Rv1193	fadD36	I.A.3	1422	832.8	17.56	138.6	2.98	75	1.14901	32.5	0.505012
Rv1194c	-	V	1266	1023.8	24.46	133.8	3.16	944	17.738	420.5	8.27775
Rv1195	PE13	IV.C.1	300	599.4	61.36	45.8	4.64	62.5	4.56318	22	1.59838
Rv1196	PPE18	IV.C.1	1176	2189	57.4	240	6.24	317.5	5.8765	72	1.32799
Rv1197	esxK	VI	297	619	65.58	41	4.24	649	47.3169	58.5	4.23256
Rv1198	esxL	VI	285	1281.8	137.92	46.2	5	1119	84.3581	13	0.997999
Rv1199c	-	IV.B.1	1248	0	0	0	0	9	0.163212	52.5	0.932129
Rv1200	-	III.A.3	1278	647	15.46	180.8	4.26	26.5	0.462788	17.5	0.310491
Rv1201c	-	IV.H	954	1433.2	45.66	88.4	2.82	62	1.4633	22	0.548924
Rv1202	dapE	I.D.2	1065	563.8	15.96	47.4	1.36	57	1.19871	14.5	0.308886
Rv1203c	-	VI	585	82.2	4.24	82	4.2	5.5	0.237488	13.5	0.526623
Rv1204c	-	V	1689	415.6	7.38	44.8	0.8	27	0.380463	18	0.265248
Rv1205	-	V	564	139.8	7.46	68.4	3.72	33	1.27732	27	1.05238
Rv1206	fadD6	I.A.3	1794	1117.6	18.62	53.2	0.92	62	0.755069	16.5	0.206843
Rv1207	folP2	I.G.2	957	480.2	15.1	81.4	2.54	27	0.638677	10.5	0.260197
Rv1208	-	V	975	430.2	13.4	58.2	1.8	26.5	0.616039	8	0.196571
Rv1209	-	V	369	456	38.32	13.2	1.04	102	6.04685	10	0.622698
Rv1210	tagA	II.A.5	615	209.8	10.22	21.8	1.08	7	0.270085	2.5	0.0933033
Rv1211	-	V	228	561.6	74.02	88	11.54	68.5	6.50868	26	2.4972
Rv1212c	-	IV.H	1164	170.2	4.42	459.6	11.84	20.5	0.414808	30	0.594996
Rv1213	glgC	I.C.1	1215	478	12.18	46.6	1.14	119.5	2.15586	14.5	0.274445
Rv1214c	PE14	IV.C.1	333	97.8	8.88	48.6	4.4	6.5	0.440472	3	0.21796
Rv1215c	-	V	1686	950.6	17.16	274.8	4.92	55.5	0.732776	28	0.369519
Rv1216c	-	II.C.5	675	229.6	10.58	144	6.44	16	0.5413	23.5	0.782877
Rv1217c	-	II.C.5	1647	418.6	7.66	40.4	0.76	14.5	0.216149	9.5	0.135553
Rv1218c	-	III.A	936	256	8.22	26.2	0.86	10.5	0.251535	5.5	0.138664
Rv1219c	-	I.J.1	639	81.8	3.88	151.6	7.28	2.5	0.0827074	4	0.132332
Rv1220c	-	IV.H	648	576	26.52	55.8	2.6	19	0.689708	3.5	0.121167
Rv1221	sigE	II.A.7	774	1466.8	56.48	93.2	3.58	306.5	9.01239	48	1.55629
Rv1222	-	V	465	706.4	46.26	91.8	5.84	267	12.8861	168.5	8.14233
Rv1223	htrA	II.B.3	1587	2096.6	40.22	157.6	3	269.5	3.82887	49.5	0.707218
Rv1224	tatB	VII	396	225.6	17.14	36	2.72	5.5	0.339676	1.5	0.0915983
Rv1225c	-	V	831	180.2	6.58	319	11.56	30	0.833711	9	0.256105
Rv1226c	-	II.C.5	1464	253.2	5.32	56.8	1.18	82	1.40243	30.5	0.511102
Rv1227c	-	II.C.5	534	106.2	6.12	13.8	0.8	39.5	1.97983	23.5	1.1681
Rv1228	lpqX	II.C.1	558	61	3.3	170.8	9.06	12	0.503427	20	0.806578
Rv1229c	mrp	VI	1173	1696	44.06	526.8	13.42	213.5	4.08415	94	1.85103
Rv1230c	-	II.C.5	1236	1963	48.3	127.8	3.16	135	2.39509	29.5	0.533459
Rv1231c	-	II.C.5	543	613.8	34.44	42.8	2.38	50.5	2.05836	11.5	0.481205
Rv1232c	-	V	1308	666.8	15.38	80.6	1.8	76.5	1.33918	24.5	0.457916
Rv1233c	-	V	597	3838.2	194.44	339.2	17.16	153	6.12384	26	1.04214
Rv1234	-	II.C.5	528	534.8	30.32	410	22.58	162	6.79711	64	2.64048
Rv1235	lpqY	II.C.1	1407	539	11.6	57.8	1.22	82	1.31459	26.5	0.436404
Rv1236	sugA	III.A.3	924	311.6	10.12	35.6	1.16	6	0.156799	5.5	0.160059
Rv1237	sugB	III.A.3	825	174.2	6.38	39.4	1.44	4.5	0.137215	4	0.107947
Rv1238	sugC	III.A.3	1182	385.2	9.74	81.8	2.04	16	0.289781	5	0.0931884
Rv1239c	corA	III.A.2	1101	257	7	92	2.48	94	1.87355	35.5	0.746937
Rv1240	mdh	I.B.3	990	1443.6	43.4	133.6	4	65.5	1.51216	27.5	0.63718
Rv1241	-	V	261	248.2	28.4	56.8	6.48	6.5	0.579838	6	0.504471
Rv1242	-	V	432	368.8	25.42	52	3.58	7	0.395251	4.5	0.241353
Rv1243c	PE_PGRS23	IV.C.1	1689	114.4	2.06	144.8	2.6	5.5	0.0714508	1.5	0.0214344
Rv1244	lpqZ	II.C.1	861	597	20.64	100.6	3.5	28.5	0.731015	35	0.911572
Rv1245c	-	VI	831	265.6	9.62	327.4	11.88	35	0.917285	25	0.646644
Rv1246c	-	V	294	129.6	13.26	14.8	1.5	13.5	1.00336	2	0.159504
Rv1247c	-	V	270	85.6	9.5	9	0.98	26.5	2.11292	8.5	0.717367
Rv1248c	sucA	I.B.3	3645	4845.8	40.14	627.6	5.16	298.5	1.9064	159.5	1.05165
Rv1249c	-	II.C.5	789	487.4	19.04	71.4	2.72	34	0.991026	23	0.679174
Rv1250	-	III.A.6	1740	237	4.14	217.4	3.82	22	0.277421	47	0.606854
Rv1251c	-	V	3420	1125	9.94	153	1.34	37	0.273375	23.5	0.175488
Rv1252c	lprE	II.C.1	609	1248.6	61.58	45.4	2.26	26	0.96952	12	0.461198
Rv1253	deaD	II.A.7	1692	613	10.9	313.6	5.7	70	0.929878	50.5	0.67044
Rv1254	-	IV.H	1152	600.6	15.8	183	4.84	23	0.453194	10.5	0.223971
Rv1255c	-	I.J.1	609	87.8	4.36	78.6	3.84	3.5	0.143811	2.5	0.10166
Rv1256c	cyp130	IV.F	1218	184.2	4.56	127	3.14	12	0.226695	15	0.28244
Rv1257c	-	I.B.7	1368	584.8	12.92	56.8	1.24	50.5	0.839266	13	0.223875
Rv1258c	-	III.A.6	1260	152.4	3.62	31	0.74	55.5	0.955584	29.5	0.512517
Rv1259	-	V	900	77.4	2.58	10.4	0.38	11	0.293462	11	0.278376
Rv1260	-	I.B.7	1119	848.6	22.62	47.2	1.28	25.5	0.505682	5	0.106527
Rv1261c	-	V	450	368.6	24.58	39.2	2.66	86.5	4.15688	15.5	0.748773
Rv1262c	-	VI	435	291.6	20.18	20.8	1.4	32	1.60836	10.5	0.531485
Rv1263	amiB2	IV.I	1389	259.6	5.58	65.8	1.42	25.5	0.420343	10	0.168353
Rv1264	-	IV.I	1194	980	25.16	193.4	4.96	66.5	1.28265	71	1.35847
Rv1265	-	VI	681	209.8	9.4	84.6	3.74	71.5	2.41214	35.5	1.19498
Rv1266c	pknH	I.J.3	1881	1793.4	28.82	228.8	3.66	343.5	4.04407	78.5	0.917397
Rv1267c	embR	I.J.1	1167	213.8	5.54	37	0.98	37	0.712424	12.5	0.249539
Rv1268c	-	VI	699	162.8	7.02	29	1.28	8	0.267821	4.5	0.14903
Rv1269c	-	VI	375	588	48.12	58	4.74	57.5	3.43846	11.5	0.70945
Rv1270c	lprA	II.C.1	735	583.4	24.36	128.4	5.36	52	1.56307	30.5	0.901696
Rv1271c	-	V	342	207.8	18.62	285	25.98	8.5	0.565899	9	0.58359
Rv1272c	-	II.C.5	1896	425	6.84	132.8	2.14	17	0.196507	11.5	0.140018
Rv1273c	-	II.C.5	1749	304	5.28	81.6	1.4	27	0.346713	10	0.133681
Rv1274	lprB	II.C.1	558	493.6	26.86	53	2.86	56.5	2.23029	29	1.14762
Rv1275	lprC	II.C.1	543	407.2	22.64	61.2	3.38	28.5	1.16825	8	0.328224
Rv1276c	-	V	477	145.6	9.42	58.4	3.84	45.5	2.45447	38.5	2.12508
Rv1277	-	V	1254	633.4	15.12	32.8	0.8	72.5	1.28982	12	0.234614
Rv1278	-	VI	2628	1535	17.48	155.2	1.78	78	0.688654	29.5	0.276603
Rv1279	-	I.B.7	1587	1179.8	22.12	136.2	2.58	45.5	0.662537	20.5	0.304175
Rv1280c	oppA	III.A.1	1776	1464.8	24.9	177	3	24.5	0.319352	14	0.1894
Rv1281c	oppD	III.A.1	1839	669.8	11.06	232.4	3.82	16	0.200956	26.5	0.328913
Rv1282c	oppC	III.A.1	876	538	18.56	91.4	3.08	8	0.218812	7	0.189523
Rv1283c	oppB	III.A.1	978	1306.4	40.98	166.2	5.08	60	1.43505	25.5	0.661954
Rv1284	-	V	492	418.6	26.04	17	1.08	368	16.2062	55.5	2.4963
Rv1285	cysD	I.C.5	999	182.8	5.62	26.6	0.78	131.5	2.90343	38	0.86709
Rv1286	cysN	I.C.5	1845	918.8	14.7	160.6	2.6	507	5.98959	97	1.17894
Rv1287	-	V	486	187.8	11.58	37.8	2.3	11	0.506678	5	0.217597
Rv1288	-	V	1371	329.8	7.14	48.8	1.06	19	0.302624	6	0.099039
Rv1289	-	VI	633	200.8	9.48	24	1.12	19.5	0.687009	7.5	0.279091
Rv1290A	-	V	315	13.6	1.3	88.2	8.44	0	0	1	0.0672195
Rv1290c	-	VI	1566	273.2	5.26	94.4	1.8	49.5	0.699376	20	0.284181
Rv1291c	-	V	336	9.8	0.88	10.2	0.9	1.5	0.108004	0.5	0.0449982
Rv1292	argS	II.A.3	1653	1002.2	18.38	61.2	1.12	96	1.26213	14.5	0.20168
Rv1293	lysA	I.D.2	1344	1285.4	29	141	3.14	93.5	1.63778	31.5	0.572487
Rv1294	thrA	I.D.2	1326	969.4	22.14	120.6	2.74	30.5	0.516566	20	0.345891
Rv1295	thrC	I.D.2	1083	760.6	21.2	98.8	2.76	18	0.392915	9.5	0.206211
Rv1296	thrB	I.D.2	951	757.4	24	29.8	0.94	13	0.350697	2.5	0.0650623
Rv1297	rho	II.A.7	1809	9194.8	156.44	996.6	16.86	72.5	0.921394	21.5	0.281001
Rv1298	rpmE	II.A.1	243	755.6	93.86	48.8	6.02	74.5	6.62856	4.5	0.392484
Rv1299	prfA	II.A.6	1074	663.8	18.76	49.2	1.38	39.5	0.819136	13	0.281002
Rv1300	hemK	I.G.12	978	2071.6	64.58	47.8	1.48	185.5	4.17409	15	0.351821
Rv1301	-	V	654	1162.2	53.26	89.4	4.1	28	0.960431	7.5	0.283963
Rv1302	rfe	II.C.2	1215	888.2	22.58	34.8	0.88	43	0.781125	9	0.171372
Rv1303	-	V	486	1331.6	83.4	119	7.36	82.5	3.77678	25	1.14391
Rv1304	atpB	I.B.8	753	1987	80.24	101	4.06	125.5	3.75696	37.5	1.10063
Rv1305	atpE	I.B.8	246	3689.6	455.84	79.8	9.82	221	20.1096	13.5	1.2922
Rv1306	atpF	I.B.8	516	3471.6	205.36	133.4	8	75	3.44252	22.5	1.00993
Rv1307	atpH	I.B.8	1341	6012.8	136.68	535.2	12.12	126.5	2.27258	57.5	1.04403
Rv1308	atpA	I.B.8	1650	6298.6	115.86	392.8	7.22	120.5	1.6493	32.5	0.451636
Rv1309	atpG	I.B.8	918	3882.2	126.78	217.6	7.06	59.5	1.49279	12	0.300859
Rv1310	atpD	I.B.8	1461	9088.6	189.86	548.4	11.3	182.5	2.88299	66	1.04085
Rv1311	atpC	I.B.8	366	1053.6	86.96	126.4	10.3	27	1.67281	11	0.710416
Rv1312	-	V	444	629.8	43.36	34.8	2.38	6.5	0.340311	16.5	0.990255
Rv1313c	-	IV.B.1	1335	4	0.06	126.4	2.84	192	3.49201	12	0.227146
Rv1314c	-	V	582	112.6	5.78	72	3.76	50.5	2.00578	7	0.2543
Rv1315	murA	II.C.3	1257	492	11.76	35.2	0.86	42.5	0.746602	74	1.45233
Rv1316c	ogt	II.A.5	498	163.4	9.9	170.6	10.4	351.5	15.1824	49	2.14464
Rv1317c	alkA	II.A.5	1491	295	6.02	367.4	7.52	946	13.9409	274.5	4.23135
Rv1318c	-	IV.I	1626	164.8	3.1	176.8	3.32	27	0.400778	29.5	0.44716
Rv1319c	-	IV.I	1608	366	6.86	86.2	1.6	16.5	0.242036	17	0.259857
Rv1320c	-	IV.I	1704	1097.2	19.58	184.4	3.34	40	0.519651	24.5	0.327544
Rv1321	-	V	681	237.2	10.62	162.6	7.32	16	0.496633	10	0.323693
Rv1322	-	V	297	146.8	14.78	364.8	36.76	7	0.514424	14.5	1.11032
Rv1322A	-	V	459	1988.8	129.74	310.2	20.18	227.5	10.9581	74.5	3.65049
Rv1323	fadA4	I.A.3	1170	2082.2	53.5	424.6	10.92	1261.5	27.735	470.5	10.5603
Rv1324	-	VII	915	1599.4	53.26	131.2	4.28	68	1.63957	34	0.834622
Rv1325c	PE_PGRS24	IV.C.1	1812	506.8	8.32	60.4	0.98	25.5	0.319666	5.5	0.0765835
Rv1326c	glgB	II.A.8	2196	2048.4	28.06	95.6	1.3	226.5	2.35719	42	0.461538
Rv1327c	glgE	II.B.4	2106	2004.4	28.58	116	1.64	181.5	2.00246	44	0.522803
Rv1328	glgP	II.A.8	2592	1630	18.82	161	1.9	62	0.573117	24.5	0.229246
Rv1329c	dinG	II.A.5	1995	411	6.22	81.6	1.26	14.5	0.15802	5.5	0.0650205
Rv1330c	-	V	1347	181.4	4.08	28.6	0.66	32	0.542105	10	0.180324
Rv1331	-	V	306	251.4	24.58	30.8	3	136.5	9.80196	88.5	6.39128
Rv1332	-	I.J.1	657	463.4	21.12	44.2	2.02	232	7.83679	111.5	3.70469
Rv1333	-	II.B.4	1035	744.4	21.74	115.4	3.42	41	0.946235	21.5	0.495717
Rv1334	-	V	441	431.2	29.52	134	9.1	19.5	0.95597	10.5	0.544787
Rv1335	-	VI	282	309.4	33.24	60.6	6.44	20.5	1.62027	7	0.557973
Rv1336	cysM	I.D.3	972	696.6	21.64	78.2	2.42	19.5	0.456469	7.5	0.176998
Rv1337	-	II.C.5	723	537.2	22.58	67.2	2.86	26	0.8227	10	0.32991
Rv1338	murI	II.C.3	816	618.2	23.32	46.4	1.7	13.5	0.399548	6	0.166483
Rv1339	-	V	822	732	27.02	39	1.46	65.5	1.78305	16.5	0.440715
Rv1340	rphA	II.B.1	780	456.8	17.62	48.2	1.88	27.5	0.791538	9	0.267068
Rv1341	-	V	615	143.2	7.02	63.4	3.12	3.5	0.127679	3.5	0.127679
Rv1342c	-	I.I	363	225.6	18.72	34.8	2.88	49.5	2.9611	8.5	0.508093
Rv1343c	lprD	II.C.1	381	602.4	47.76	17.6	1.38	139	7.85156	15.5	0.884735
Rv1344	-	I.H.1	321	94.2	8.84	39.4	3.76	8	0.570057	5.5	0.391031
Rv1345	fadD33	I.A.3	1566	341.4	6.58	167	3.18	25.5	0.369914	28	0.397853
Rv1346	fadE14	I.A.3	1161	275.8	7.26	87	2.28	18.5	0.371695	8	0.161154
Rv1347c	-	IV.D	633	143.4	6.86	47.2	2.3	3	0.100191	4.5	0.150287
Rv1348	-	II.C.5	2580	335.6	4.02	107.6	1.26	11	0.102297	12.5	0.111067
Rv1349	-	II.C.5	1740	107.6	1.9	77.6	1.32	8	0.110098	6	0.0806235
Rv1350	fabG2	I.H.1	744	84.4	3.38	29.2	1.18	21	0.645239	6.5	0.202904
Rv1351	-	VI	330	62.4	5.72	9.2	0.82	14.5	0.971469	4	0.284102
Rv1352	-	V	372	1204.4	95.98	29.6	2.4	520	30.12	45.5	2.62514
Rv1353c	-	I.J.1	786	42.8	1.62	164.2	6.36	5	0.134439	12	0.334172
Rv1354c	-	V	1872	124	2.02	115	1.84	10	0.117644	9	0.103946
Rv1355c	moeY	I.G.4	2148	107.8	1.52	72	1.02	14	0.154478	13.5	0.149563
Rv1356c	-	VI	792	20.6	0.8	101.8	3.86	5	0.150566	9.5	0.264927
Rv1357c	-	V	924	5.2	0.18	128.6	4.26	7	0.174768	27.5	0.663149
Rv1358	-	I.J.1	3480	70	0.62	91.8	0.8	11	0.0784319	10.5	0.0779974
Rv1359	-	I.J.1	753	35	1.38	121.4	4.76	4.5	0.132317	7	0.226533
Rv1360	-	I.B.7	1023	1233.4	36.5	113.2	3.32	24	0.53105	10	0.219796
Rv1361c	PPE19	IV.C.1	1191	137.6	3.54	141.2	3.58	200.5	3.73861	30	0.558701
Rv1362c	-	II.C.5	663	384.2	17.36	29.4	1.34	18.5	0.610334	5	0.179905
Rv1363c	-	II.C.5	786	969.2	36.9	62.6	2.44	39	1.0947	15	0.420594
Rv1364c	-	II.A.7	1962	406.6	6.28	195.8	3.02	120	1.38843	55	0.647314
Rv1365c	rsfA	II.A.7	387	143.6	11.5	20.8	1.62	23	1.26938	8	0.437449
Rv1366	-	VI	822	134.4	4.86	66.6	2.42	7	0.196481	6	0.165266
Rv1367c	-	II.C.3	1134	227	6.04	107.8	2.88	17.5	0.361924	21	0.423136
Rv1368	lprF	II.C.1	786	629.4	24.64	50.4	1.96	85.5	2.36226	14	0.382188
Rv1369c	-	IV.B.1	885	10	0.34	26.4	0.9	0.5	0.0119383	5.5	0.14155
Rv1370c	-	IV.B.1	327	5.4	0.48	0.4	0.04	0	0	0.5	0.0323726
Rv1371	-	II.C.4	1470	9.2	0.2	11.4	0.22	3	0.0492598	2.5	0.0389981
Rv1372	-	I.I	1182	67	1.7	61	1.58	18	0.348494	21	0.386798
Rv1373	-	IV.H	981	121.4	3.76	57.6	1.76	11	0.25998	6	0.129226
Rv1374c	-	VI	459	42.2	2.78	893.2	58.04	5.5	0.283081	61.5	2.88358
Rv1375	-	V	1320	398	9.08	136.2	3.08	290.5	5.77974	87	1.7418
Rv1376	-	V	1494	310	6.28	123.4	2.52	65	1.2187	23.5	0.417012
Rv1377c	-	IV.H	639	261	12.48	43.8	2.1	35.5	1.28074	18	0.687613
Rv1378c	-	V	1428	615.2	13.06	78	1.64	55	0.924396	25	0.420468
Rv1379	pyrR	I.J.1	582	242	12.52	53.4	2.78	11.5	0.472248	7	0.300988
Rv1380	pyrB	I.F.2	960	405.6	12.78	54.2	1.66	21.5	0.558056	8	0.199646
Rv1381	pyrC	I.F.2	1293	548.6	12.86	51	1.18	18	0.329051	7	0.135351
Rv1382	-	II.C.5	498	197	11.78	13.2	0.8	7	0.32457	2.5	0.115268
Rv1383	carA	I.F.2	1131	345.4	9.2	41.6	1.12	11.5	0.246812	9	0.196114
Rv1384	carB	I.F.2	3348	1570.8	14.28	174.4	1.58	33	0.244575	16	0.117108
Rv1385	pyrF	I.F.2	825	183.4	6.64	170	6.22	5	0.150022	10	0.294558
Rv1386	PE15	IV.C.1	309	833.2	79.5	70.4	6.84	21.5	1.57612	9	0.675474
Rv1387	PPE20	IV.C.1	1620	8545.8	156.5	283.8	5.24	230.5	3.28986	52	0.736566
Rv1388	mihF	II.A.4	573	2476.6	128.66	131.8	6.96	128	4.91292	42	1.65256
Rv1389	gmk	I.F.1	627	2873.6	140.3	623.2	30.92	319	11.7235	211	7.83651
Rv1390	rpoZ	VII	333	3141	286.74	79.6	7.2	472.5	31.3873	56.5	3.93242
Rv1391	dfp	VII	1257	1962.2	47.4	131.8	3.14	332	6.49348	61.5	1.19908
Rv1392	metK	I.D.2	1212	1691.6	42.2	112.2	2.82	84.5	1.55864	23.5	0.446922
Rv1393c	-	VI	1479	453.6	9.4	90.2	1.84	232.5	3.47015	73.5	1.12305
Rv1394c	cyp132	IV.F	1386	472.6	10.46	59	1.3	185	2.9956	58	0.96877
Rv1395	-	I.J.1	1035	44	1.28	18.8	0.58	8.5	0.190999	9.5	0.220156
Rv1396c	PE_PGRS25	IV.C.1	1731	901.2	15.68	61.4	1.06	108.5	1.47271	7	0.0932435
Rv1397c	-	V	402	2493	187.3	186.4	13.8	316.5	17.967	65	3.74827
Rv1398c	-	V	258	3023	352	117.8	13.36	3885.5	387.116	1067	104.272
Rv1399c	lipH	II.B.5	960	688.6	21.48	43.6	1.36	47	1.06272	11.5	0.257821
Rv1400c	lipI	II.B.5	963	717.8	22.26	74.6	2.34	77	1.89621	22.5	0.54066
Rv1401	-	II.C.5	603	581.4	29.36	62	3.1	42.5	1.56521	13.5	0.495858
Rv1402	priA	II.A.5	1968	326.6	5.04	64.8	1	14.5	0.180875	13.5	0.163249
Rv1403c	-	IV.H	825	46	1.66	66	2.44	95	2.63096	34	0.964188
Rv1404	-	I.J.1	483	565.6	34.88	66	4.08	147.5	6.76859	98	4.84484
Rv1405c	-	IV.H	825	36.6	1.36	106	3.8	257	7.46096	53	1.54415
Rv1406	fmt	II.A.3	939	483.4	15.92	28.8	0.96	59	1.40474	9	0.231437
Rv1407	fmu	II.A.4	1374	250.6	5.52	70.8	1.56	19	0.351354	20	0.379897
Rv1408	rpe	I.B.5	699	340.8	14.7	49.4	2.1	35	1.12962	11.5	0.380135
Rv1409	ribG	I.G.9	1020	618.4	18.24	403.2	11.88	58.5	1.3049	28.5	0.643571
Rv1410c	-	III.A.6	1557	4113.2	79.84	422.8	8.2	421.5	5.90354	113	1.59675
Rv1411c	lprG	II.C.1	711	1979.8	84.74	211.4	8.96	229	7.11973	80.5	2.51409
Rv1412	ribC	I.G.9	606	147.8	7.28	52	2.62	12	0.441068	18	0.680283
Rv1413	-	V	516	153.6	8.94	20	1.18	21	0.939677	4.5	0.219544
Rv1414	-	V	402	40.2	3	8	0.58	2.5	0.131589	1	0.0526357
Rv1415	ribA2	I.G.9	1278	1254.2	29.8	67.6	1.6	401	6.8793	50.5	0.898415
Rv1416	ribH	I.G.9	465	1107.4	71.16	73.4	4.68	83.5	3.9932	23	1.09497
Rv1417	-	II.C.5	465	411.8	26.76	24.6	1.58	14	0.695307	1.5	0.077977
Rv1418	lprH	II.C.1	687	355.8	15.6	35	1.54	20	0.641723	14	0.457115
Rv1419	-	VI	474	452.4	28.7	74	4.62	228.5	10.3876	63	2.87819
Rv1420	uvrC	II.A.5	1941	516.4	7.96	80.8	1.24	94	1.13456	30.5	0.3598
Rv1421	-	V	906	294.4	9.78	107.6	3.64	50.5	1.28769	29	0.761278
Rv1422	-	V	1029	562.4	16.56	174	5.12	61.5	1.49141	36.5	0.903342
Rv1423	whiA	I.J.1	978	950.6	29.38	202.6	6.3	41	0.964421	10	0.239175
Rv1424c	-	II.C.5	762	111.4	4.4	103.6	4.1	18.5	0.57252	9.5	0.316957
Rv1425	-	V	1380	631.4	13.98	314	6.9	294	4.60158	60	0.944585
Rv1426c	lipO	II.B.5	1263	1123.2	27.22	127.6	3.06	13	0.242501	10.5	0.189942
Rv1427c	fadD12	I.A.3	1608	1499	28.64	118.6	2.16	29.5	0.432476	13.5	0.197007
Rv1428c	-	V	828	660.4	24.04	58.4	2.1	15	0.410167	4.5	0.120317
Rv1429	-	V	1269	151.6	3.58	26.6	0.6	13	0.241354	5	0.0939254
Rv1430	PE16	IV.C.1	1587	370	6.98	177.6	3.36	16.5	0.23954	21	0.31368
Rv1431	-	II.C.5	1770	359.2	6.18	202	3.44	82	1.04228	22.5	0.283794
Rv1432	-	VI	1422	207.2	4.44	39.6	0.84	23	0.37981	6	0.098666
Rv1433	-	VI	816	461.8	16.98	277.6	10.14	13	0.358863	6	0.17203
Rv1434	-	VI	138	59.4	12.86	123	26.74	4.5	0.759292	11.5	1.90375
Rv1435c	-	VI	609	586.2	28.56	160.6	7.92	43.5	1.59935	23	0.857939
Rv1436	gap	I.B.1	1020	2253.6	67.08	139.8	4.12	93.5	2.02987	13.5	0.315124
Rv1437	pgk	I.B.1	1239	1216.8	29.56	103.2	2.5	14	0.253296	6.5	0.121775
Rv1438	tpi	I.B.1	786	763	29.06	75.6	2.88	14.5	0.435946	9.5	0.278471
Rv1439c	-	VI	426	39.6	2.92	21.4	1.54	5.5	0.294423	2.5	0.124158
Rv1440	secG	III.D	234	823	107.24	118	15	66.5	6.1405	18.5	1.73408
Rv1441c	PE_PGRS26	IV.C.1	1476	370.6	7.54	38.4	0.78	50.5	0.741034	8	0.129803
Rv1442	bisC	I.G.1	2301	1286.8	16.8	155.2	2	266.5	2.54786	91	0.901931
Rv1443c	-	VI	486	87.2	5.42	27.8	1.72	9.5	0.460042	4.5	0.21448
Rv1444c	-	VI	411	211.2	15.52	19.2	1.42	20.5	1.0774	13	0.702324
Rv1445c	devB	I.B.5	744	545.2	22.02	57	2.28	9.5	0.300297	3.5	0.105512
Rv1446c	opcA	I.B.5	912	694.6	23.28	127	4.26	29	0.776115	13.5	0.36737
Rv1447c	zwf2	I.B.5	1545	1428	27.88	143.8	2.84	46.5	0.688374	16.5	0.248984
Rv1448c	tal	I.B.5	1122	1726	46.72	118.6	3.18	136.5	2.7274	30.5	0.638801
Rv1449c	tkt	I.B.5	2103	4970.2	71.82	656.2	9.44	358	3.8615	131	1.47457
Rv1450c	PE_PGRS27	IV.C.1	3990	176.6	1.32	215	1.62	15.5	0.0910817	12	0.0691621
Rv1451	ctaB	I.B.6a	927	880.2	28.72	149.2	4.82	68	1.63785	27	0.678897
Rv1452c	PE_PGRS28	IV.C.1	2226	67.2	0.9	168.8	2.3	14	0.140935	16	0.163971
Rv1453	-	VII	1266	475.2	11.56	222.2	5.38	35.5	0.617346	13	0.227631
Rv1454c	qor	I.B.7	987	579.4	17.76	256.6	8.02	93	2.05959	28.5	0.628429
Rv1455	-	V	864	46.6	1.62	132.4	4.58	6	0.157223	6	0.1677
Rv1456c	-	II.C.5	933	791.8	25.74	67.4	2.2	23.5	0.571009	7	0.16823
Rv1457c	-	II.C.5	786	488	18.88	26	0.98	10.5	0.311118	2	0.0595348
Rv1458c	-	III.A	942	621	20	74.6	2.4	11.5	0.272362	7	0.161817
Rv1459c	-	II.C.5	1776	684.4	11.62	206	3.44	48.5	0.5971	18	0.239512
Rv1460	-	I.J.1	807	443.6	16.7	28.2	1.04	176	4.74918	24.5	0.669633
Rv1461	-	V	2541	3066.4	36.2	159.8	1.92	491.5	4.24624	106	0.921778
Rv1462	-	V	1194	1558.2	39.2	113.6	2.84	127	2.39093	27	0.526956
Rv1463	-	III.A	801	923.6	35.02	62.2	2.34	54.5	1.55093	7	0.195988
Rv1464	csd	VII	1254	702.2	16.8	65.6	1.56	57	1.02512	29.5	0.529404
Rv1465	-	VI	489	195	12.06	16	1.02	5.5	0.274942	1.5	0.0648778
Rv1466	-	V	348	170.4	14.82	34	2.94	6	0.364961	4.5	0.273721
Rv1467c	fadE15	I.A.3	1830	732.8	11.82	103.8	1.72	108	1.33532	43	0.54319
Rv1468c	PE_PGRS29	IV.C.1	1113	564.6	15.04	29.2	0.8	277.5	5.37701	37	0.718561
Rv1469	ctpD	III.A.2	1974	743	11.3	315.2	4.84	28	0.31558	16	0.184915
Rv1470	trxA	I.G.10	375	278.4	22.14	26.4	2.1	24	1.40281	7	0.419225
Rv1471	trxB1	I.G.10	372	228	18.3	14.8	1.18	27.5	1.66202	2	0.113784
Rv1472	echA12	I.A.3	858	471.6	16.66	217.6	7.8	82	2.1831	183.5	4.80426
Rv1473	-	III.A	1629	585.4	10.9	79.8	1.48	41	0.573217	15.5	0.223172
Rv1473A	-	I.J.1	192	54	8.36	18.8	2.94	2	0.221015	1	0.110507
Rv1474c	-	I.J.1	564	121.2	6.48	19	1.04	8	0.340071	3	0.11247
Rv1475c	acn	I.B.3	2832	3173	33.38	147.6	1.56	241.5	1.88997	56.5	0.445198
Rv1476	-	II.C.5	561	332.4	17.86	41.2	2.24	23	0.891111	6	0.242292
Rv1477	-	IV.A	1419	2913.2	61.76	331.8	7.02	47	0.772924	22.5	0.382736
Rv1478	-	IV.A	726	827.2	34.16	48	2	16.5	0.573901	2.5	0.0790183
Rv1479	moxR1	I.J.1	1134	3518.4	93.2	144.8	3.8	281.5	5.48354	35	0.691925
Rv1480	-	V	954	1458.4	46.08	141.6	4.48	66.5	1.65785	25.5	0.640673
Rv1481	-	II.C.5	1008	1310.4	39.44	91.4	2.72	13	0.303909	7	0.173658
Rv1482c	-	V	843	21.8	0.78	90.6	3.26	4	0.116378	5.5	0.14861
Rv1483	fabG1	I.H.1	744	1001.8	40.34	56.8	2.3	49	1.43457	11	0.324654
Rv1484	inhA	I.H.1	810	1270.4	47.3	133.2	4.98	57	1.58773	24	0.693223
Rv1485	hemZ	I.G.12	1035	345.2	10.12	169.6	4.9	26.5	0.589036	26	0.565713
Rv1486c	-	V	867	667.6	23.4	119.8	4.16	206.5	5.2627	81	2.13604
Rv1487	-	II.C.5	435	773	53.98	20	1.38	115	5.67618	16.5	0.812869
Rv1488	-	VI	1146	1272.6	34.02	144.6	3.86	390.5	7.45907	106	2.02113
Rv1489	-	V	357	337	28.42	32.8	2.82	79	4.79813	23	1.41445
Rv1489A	-	V	231	79.4	10.4	10.6	1.4	31.5	3.02832	2.5	0.229423
Rv1490	-	II.C.5	1308	95.2	2.18	161.2	3.74	5	0.1015	11.5	0.206469
Rv1491c	-	II.C.5	759	821	32.46	36.6	1.48	136	3.88839	15	0.429612
Rv1492	mutA	I.A.3	1848	309.8	5.06	60.6	1	97	1.29696	41	0.544414
Rv1493	mutB	I.A.3	2253	699.8	9.36	57.2	0.76	92.5	0.965327	37	0.392956
Rv1494	-	VI	303	260	25.5	16.4	1.58	14.5	1.07329	5.5	0.414338
Rv1495	-	V	318	299.2	28.02	17.4	1.7	12	0.813262	1	0.080845
Rv1496	-	III.A	1005	235.6	7	42	1.24	10.5	0.234248	10	0.232743
Rv1497	lipL	II.B.5	1290	902.8	20.92	115.8	2.7	58	1.03391	22	0.433896
Rv1498A	-	V	213	73.4	10.24	14.4	2.08	19.5	2.06939	12.5	1.30849
Rv1498c	-	IV.H	618	328.6	15.84	30.8	1.52	10	0.393381	3.5	0.141713
Rv1499	-	VI	399	25.6	1.88	99	7.38	2.5	0.132581	6.5	0.390148
Rv1500	-	IV.H	1029	1175.4	35.04	72.2	2.06	57.5	1.22897	7	0.148122
Rv1501	-	V	822	381.6	14.16	87.4	3.2	13.5	0.363589	6.5	0.17812
Rv1502	-	VI	900	236.6	7.94	17	0.56	4	0.108999	3	0.0804924
Rv1503c	-	V	549	36.4	2	22.2	1.2	4	0.178815	4.5	0.198073
Rv1504c	-	V	600	77.2	3.88	59.6	3.02	5	0.198827	6	0.226517
Rv1505c	-	V	666	72.2	3.3	24.8	1.12	2	0.0770763	2	0.0770763
Rv1506c	-	VI	501	670.4	40.94	5.6	0.36	8	0.38292	0.5	0.0211069
Rv1507A	-	VI	504	18.6	1.1	412.4	24.7	4.5	0.188829	17.5	0.779276
Rv1507c	-	V	696	294	12.68	58	2.52	7	0.225598	4.5	0.136664
Rv1508A	-	V	363	147.8	12.86	16.2	1.36	8.5	0.508093	2.5	0.158255
Rv1508c	-	II.C.5	1800	2330	39.06	258	4.32	87	1.08105	25	0.315932
Rv1509	-	VI	882	175.8	6.04	28.8	1	13	0.352506	5.5	0.157427
Rv1510	-	II.C.5	1299	232.2	5.36	153.2	3.6	13.5	0.247389	8	0.140538
Rv1511	gmdA	I.C.3	1023	503.2	14.72	39.8	1.16	52.5	1.25236	17	0.373212
Rv1512	epiA	I.C.3	969	608	18.96	38.2	1.18	48	1.19608	10	0.241399
Rv1513	-	V	732	296.2	12.22	56.4	2.3	6.5	0.218604	2.5	0.0845543
Rv1514c	-	II.C.2	789	230.8	8.82	40.8	1.58	2.5	0.0899125	2.5	0.0899125
Rv1515c	-	V	897	299.6	10.04	31.6	1.06	8.5	0.210324	4.5	0.116097
Rv1516c	-	IV.H	1011	343.4	10.14	41.8	1.26	18	0.398544	6	0.143292
Rv1517	-	V	765	77.4	3.14	439.8	17.78	29	0.848519	28	0.809057
Rv1518	-	II.C.2	960	31	0.96	23.8	0.74	4	0.10218	3	0.0754564
Rv1519	-	V	270	24.8	2.8	22.4	2.52	0.5	0.0392322	1.5	0.117697
Rv1520	-	IV.H	1041	230.2	6.68	33.6	0.94	11	0.236287	6.5	0.131918
Rv1521	fadD25	I.A.3	1752	2322.4	39.64	222.2	3.82	142.5	1.77969	36	0.457189
Rv1522c	mmpL12	II.C.4	3441	741.4	6.52	158	1.38	61.5	0.394432	30.5	0.198968
Rv1523	-	IV.H	1044	500.6	14.5	21.8	0.64	65.5	1.35151	12.5	0.261628
Rv1524	-	IV.H	1245	808.4	19.46	23.8	0.58	14	0.241172	3	0.0581693
Rv1525	wbbL2	I.C.3	786	301	11.66	28.4	1.08	7.5	0.213177	2	0.0537756
Rv1526c	-	IV.H	1281	106.6	2.52	62.8	1.46	7	0.122492	4	0.0694911
Rv1527c	pks5	I.I	6327	1913	9.04	414.8	1.98	105.5	0.384879	47.5	0.178496
Rv1528c	papA4	I.I	498	13.4	0.78	23.6	1.42	2	0.0849373	1.5	0.063703
Rv1529	fadD24	I.A.3	1755	441	7.46	29.6	0.52	33	0.404841	12.5	0.158152
Rv1530	adh	I.B.7	1104	141	3.88	37.6	1.04	13	0.265162	3	0.0656053
Rv1531	-	V	567	295.4	15.72	71.8	3.84	24	0.926943	6.5	0.258369
Rv1532c	-	V	435	78.4	5.5	86.2	6.04	5.5	0.277901	5	0.274418
Rv1533	-	V	1128	1054.6	29.08	59.4	1.56	45	0.87487	8.5	0.163203
Rv1534	-	I.J.1	678	422	19.14	78.2	3.54	29.5	0.939759	30	0.988737
Rv1535	-	VI	237	1271	163.16	67	8.48	950	87.7611	90	8.31744
Rv1536	ileS	II.A.3	3126	2098.4	20.52	369.2	3.66	509.5	3.57726	86.5	0.616067
Rv1537	dinX	II.A.5	1392	80.6	1.76	98.6	2.16	15	0.24711	9	0.162566
Rv1538c	ansA	I.A.2	981	312.6	9.66	92.2	2.9	24.5	0.592258	15.5	0.384579
Rv1539	lspA	III.D	609	256.8	12.62	89.4	4.46	37.5	1.41336	10	0.391768
Rv1540	-	V	927	372	12.18	123	3.98	34	0.936098	10.5	0.273509
Rv1541c	lprI	II.C.1	594	137.6	6.98	130.4	6.62	27	0.983895	8.5	0.317792
Rv1542c	glbN	I.B.6a	411	11.2	0.82	35	2.58	194.5	10.1122	23	1.2061
Rv1543	-	I.H.3	1026	6017.8	178.4	192.4	5.72	350	7.36161	53.5	1.12373
Rv1544	-	I.I	804	1344.8	50.36	87.6	3.34	78.5	2.13657	28.5	0.794165
Rv1545	-	VI	228	129.8	17.28	14	1.9	11	1.08255	2	0.225796
Rv1546	-	V	432	80.6	5.62	37.6	2.62	4.5	0.230863	3.5	0.181891
Rv1547	dnaE1	II.A.5	3555	3007	25.46	413.2	3.5	73	0.462799	40.5	0.258335
Rv1548c	PPE21	IV.C.1	2037	282.4	4.2	436.4	6.42	25	0.274715	10	0.112551
Rv1549	fadD11.1	I.A.3	528	100.2	5.8	33.6	1.94	11	0.483455	3	0.137311
Rv1550	fadD11	I.A.3	1716	172	3.06	38.4	0.68	13.5	0.179328	10.5	0.142407
Rv1551	plsB1	I.H.3	1866	88	1.44	56	0.92	63.5	0.837435	90.5	1.16482
Rv1552	frdA	I.B.6b	1752	54.6	1	23.4	0.42	10	0.13087	6	0.0826529
Rv1553	frdB	I.B.6b	744	59	2.5	6.2	0.22	8.5	0.265804	2	0.0689848
Rv1554	frdC	I.B.6b	381	8.6	0.72	2.4	0.2	1	0.0555445	1	0.0674417
Rv1555	frdD	I.B.6b	378	19.6	1.64	9.6	0.76	2	0.135957	1.5	0.0959717
Rv1556	-	I.J.1	609	186.2	9.2	32.6	1.62	25	0.89019	7.5	0.275236
Rv1557	mmpL6	II.C.4	1194	140.6	3.52	47.4	1.2	11.5	0.21862	6	0.117522
Rv1558	-	V	447	205.8	13.76	19.2	1.3	18	0.902532	5.5	0.28056
Rv1559	ilvA	I.D.7	1290	1520	35.38	85.4	2	106.5	1.87016	82.5	1.52978
Rv1560	-	V	219	49.4	6.88	4	0.54	5	0.484104	1	0.117559
Rv1561	-	V	405	57	4.2	25	1.88	3.5	0.182857	0.5	0.0261224
Rv1562c	treZ	II.A.8	1743	263.4	4.58	248.4	4.3	15.5	0.211163	11.5	0.154911
Rv1563c	treY	II.A.8	2298	241.4	3.16	37.2	0.48	11	0.108951	6.5	0.0656325
Rv1564c	treX	II.A.8	2166	1040.8	14.52	52	0.74	66.5	0.673377	9	0.0981834
Rv1565c	-	V	2190	2036.8	27.76	225.8	3.12	124.5	1.25003	29	0.302344
Rv1566c	-	IV.A	693	1662.8	70.72	90.6	3.86	27	0.882334	10.5	0.346397
Rv1567c	-	VI	285	92.8	9.82	25.2	2.66	15.5	1.16788	9	0.700719
Rv1568	bioA	I.G.1	1314	248.4	5.68	35.2	0.82	20	0.349052	10.5	0.186007
Rv1569	bioF1	I.G.1	1161	395.2	10.26	43.8	1.14	35.5	0.688816	16	0.322309
Rv1570	bioD	I.G.1	681	264.2	11.56	69.6	3.1	6.5	0.221703	5.5	0.184015
Rv1571	-	V	510	144.8	8.6	87.2	5.22	4	0.201398	6	0.275451
Rv1572c	-	V	105	33.8	9.62	12.8	3.76	1	0.202951	0	0
Rv1573	-	IV.B.3	411	5.4	0.42	3.4	0.26	0.5	0.0257401	0.5	0.0257401
Rv1574	-	IV.B.3	312	10	0.96	1.8	0.16	0	0	0.5	0.033934
Rv1575	-	IV.B.3	501	8.2	0.5	13.2	0.76	0	0	3	0.135683
Rv1576c	-	IV.B.3	1422	227.4	4.76	15.8	0.36	68.5	1.12882	11	0.198386
Rv1577c	-	IV.B.3	513	104	6.12	5.2	0.32	27	1.28083	5.5	0.262054
Rv1578c	-	IV.B.3	471	98	6.36	16	1	11	0.542087	2.5	0.12189
Rv1579c	-	IV.B.3	315	87.2	8.34	7.4	0.72	5.5	0.384105	0.5	0.0336097
Rv1580c	-	IV.B.3	273	92.8	10.38	113.6	12.76	6	0.498836	2	0.155198
Rv1581c	-	IV.B.3	396	34	2.6	55	4.26	4.5	0.263349	2.5	0.167924
Rv1582c	-	IV.B.3	1416	118	2.5	83	1.78	7	0.110806	6.5	0.112933
Rv1583c	-	IV.B.3	399	20.6	1.58	67.8	5.08	7.5	0.465898	11.5	0.712106
Rv1584c	-	IV.B.3	222	73.8	10.14	160.2	21.12	11.5	1.22106	11.5	1.13924
Rv1585c	-	IV.B.3	516	69	4	14.8	0.86	13	0.585467	5	0.257593
Rv1586c	-	IV.B.3	1410	305.2	6.56	29.2	0.62	103	1.78038	17.5	0.28782
Rv1587c	-	VI	1002	67.4	2.04	5.8	0.2	25.5	0.63705	13	0.292182
Rv1588c	-	VI	669	3.6	0.18	0.2	0.02	15.5	0.523596	4	0.139924
Rv1589	bioB	I.G.1	1050	1537.6	44.16	91.6	2.62	65.5	1.38257	17	0.359296
Rv1590	-	V	240	390	49	27.4	3.44	4.5	0.416327	2	0.195543
Rv1591	-	II.C.5	666	520	23.82	135.2	6	10.5	0.360461	3.5	0.124686
Rv1592c	-	V	1341	1344.6	29.14	145.6	3.22	64.5	1.08344	21	0.357771
Rv1593c	-	V	711	274	11.6	13.8	0.6	257.5	7.78869	36.5	1.10418
Rv1594	nadA	I.G.7	1050	2128.4	60.8	182.6	5.24	976.5	20.0059	401	8.2366
Rv1595	nadB	I.G.7	1584	3893	74.36	404.8	7.72	853	11.759	260.5	3.63616
Rv1596	nadC	I.G.7	858	1817.2	64.02	113	4.02	263	6.6462	61.5	1.58325
Rv1597	-	VI	759	579.4	23.04	69	2.74	38.5	1.13766	14.5	0.421653
Rv1598c	-	V	411	262.6	19.46	53.2	3.88	80	4.34998	16	0.867791
Rv1599	hisD	I.D.5	1317	813.2	18.74	101.6	2.36	325	5.78972	103	1.92338
Rv1600	hisC1	I.D.5	1143	669.2	17.64	51.6	1.36	384	7.67127	155	3.21315
Rv1601	hisB	I.D.5	633	755.6	36.02	39.6	1.84	169.5	5.89686	33	1.15933
Rv1602	hisH	I.D.5	621	246.8	12.02	30.2	1.46	16	0.581154	5.5	0.209114
Rv1603	hisA	I.D.5	738	382.6	15.72	44.2	1.8	23.5	0.72209	7	0.22501
Rv1604	impA	IV.I	813	387.2	14.4	78.6	2.92	15	0.440015	9.5	0.269211
Rv1605	hisF	I.D.5	804	329.8	12.66	18.4	0.68	10.5	0.332294	3.5	0.114518
Rv1606	hisI	I.D.5	348	82.2	7.16	11.8	1.02	2.5	0.165096	1	0.0738555
Rv1607	chaA	III.A.2	1083	904.6	24.74	246.4	6.82	28	0.613058	16.5	0.346941
Rv1608c	bcpB	III.F	465	311.2	19.74	87.4	5.7	51	2.3784	16.5	0.799286
Rv1609	trpE	I.D.4	1551	653.2	12.74	75.4	1.48	67	0.967782	19.5	0.277206
Rv1610	-	II.C.5	708	409.6	17.54	26.2	1.12	9.5	0.321982	3	0.115141
Rv1611	trpC	I.D.4	819	1902.6	69.96	142.8	5.26	46.5	1.26064	22.5	0.630311
Rv1612	trpB	I.D.4	1233	1880.6	46.04	111.8	2.7	18.5	0.364651	7.5	0.154179
Rv1613	trpA	I.D.4	813	1990.2	74.22	119.8	4.4	14.5	0.460424	6.5	0.202365
Rv1614	lgt	III.D	1407	3296.2	71.68	170.6	3.66	39.5	0.692655	21.5	0.387068
Rv1615	-	VI	441	516.2	35.46	18	1.22	58	2.87475	6	0.298096
Rv1616	-	II.C.5	399	183.2	14.08	5.2	0.4	16.5	0.897754	4	0.223489
Rv1617	pykA	I.B.1	1419	1659.6	35.6	127.2	2.68	150	2.37303	47	0.750607
Rv1618	tesB1	I.H.1	903	1135.6	38.04	69.6	2.28	20	0.513112	3.5	0.0919247
Rv1619	-	II.C.5	1455	215.4	4.48	529	11.28	52	0.832588	48.5	0.763125
Rv1620c	cydC	I.B.6c	1731	1326.6	23.64	147	2.56	200	2.62303	75	1.05354
Rv1621c	cydD	I.B.6c	1584	1577	30.54	133.2	2.56	506.5	7.90436	209.5	3.53877
Rv1622c	cydB	I.B.6c	1041	1039.6	30.48	79.2	2.28	865.5	18.0045	183.5	3.87195
Rv1623c	cydA	I.B.6c	1458	2402	50.2	230.2	4.76	2925.5	43.6588	509	7.65292
Rv1624c	-	II.C.4	588	1373.6	71.46	73.2	3.78	194.5	7.12462	25	0.906634
Rv1625c	cya	II.C.5	1332	443.4	10.16	59.8	1.38	125.5	2.08528	33	0.547089
Rv1626	-	I.J.2	618	5440.8	271.22	127.4	6.2	330	11.7945	20.5	0.723265
Rv1627c	-	I.H.3	1209	657.8	16.4	87.2	2.16	113	2.10165	29	0.570328
Rv1628c	-	V	492	424	26.26	18	1.12	177.5	8.01702	11.5	0.512773
Rv1629	polA	II.A.5	2715	928	10.36	348.8	3.88	67.5	0.566596	55	0.47438
Rv1630	rpsA	II.A.1	1446	10379.4	220.14	229.2	4.84	742	11.2043	45.5	0.702156
Rv1631	coaE	VII	1224	1358	33.7	196.6	4.9	14.5	0.283515	7.5	0.151617
Rv1632c	-	VI	444	385.4	26.08	125.4	8.62	9	0.479835	4	0.221198
Rv1633	uvrB	II.A.5	2097	1327.4	19.14	111.8	1.6	179.5	1.87876	53	0.559598
Rv1634	-	III.A.6	1416	392.8	8.46	106.6	2.24	21.5	0.349461	12	0.185389
Rv1635c	-	II.C.5	1671	540.8	9.72	107.4	1.96	113.5	1.53738	39	0.541645
Rv1636	TB15.3	V	441	411	27.86	251.6	17.36	77	3.89921	41	2.04898
Rv1637c	-	V	795	574.4	21.86	348.6	13.04	54	1.49242	54	1.5095
Rv1638	uvrA	II.A.5	2919	1944.8	20.06	370.4	3.92	205	1.60214	67	0.54196
Rv1638A	-	V	258	1565.6	187.78	73.8	8.6	254	21.3003	17.5	1.5252
Rv1639c	-	V	1470	3341.8	70.36	221.2	4.58	447	6.65341	95	1.43577
Rv1640c	lysX	II.A.3	3519	723.2	6.24	938.2	8.06	136.5	0.857511	70.5	0.455106
Rv1641	infC	II.A.6	606	2277.2	114.96	360.2	17.84	169.5	6.24969	47	1.75927
Rv1642	rpmI	II.A.1	195	1076	167.72	136.6	21.22	33	3.8933	7.5	1.00242
Rv1643	rplT	II.A.1	390	1304.6	102.4	90.8	7.08	19	1.18201	6	0.372044
Rv1644	tsnR	II.A.7	783	669.2	26.3	89.4	3.58	12	0.341235	4.5	0.121459
Rv1645c	-	V	1056	156	4.56	98.2	2.74	21	0.45442	5.5	0.114321
Rv1646	PE17	IV.C.1	933	910.4	29.54	52.8	1.66	439.5	10.2929	128.5	3.11386
Rv1647	-	V	951	235.4	7.52	44.4	1.42	38	0.87283	14	0.339603
Rv1648	-	II.C.5	807	493.4	18.6	203.8	7.76	43	1.15971	42.5	1.12979
Rv1649	pheS	II.A.3	1026	719.2	21.26	230	6.92	14.5	0.338282	15.5	0.358874
Rv1650	pheT	II.A.3	2496	1078.8	13.14	190.8	2.32	21.5	0.210875	14	0.141992
Rv1651c	PE_PGRS30	IV.C.1	3036	1352.8	13.44	660.2	6.6	99.5	0.74113	104	0.805197
Rv1652	argC	I.D.1	1059	265.8	7.6	28.8	0.8	174	3.71484	54	1.18839
Rv1653	argJ	I.D.1	1215	617.6	15.4	91.8	2.28	252	4.69043	102.5	1.9534
Rv1654	argB	I.D.1	885	362.2	12.5	42.8	1.48	98	2.42173	31	0.796431
Rv1655	argD	I.D.1	1203	512	12.94	60.6	1.54	132.5	2.49969	44.5	0.845353
Rv1656	argF	I.D.1	924	298.8	9.96	83.4	2.7	61	1.51249	24.5	0.589648
Rv1657	argR	I.J.1	513	118	7	27.8	1.66	23.5	1.04824	10.5	0.468177
Rv1658	argG	I.D.1	1197	616.8	15.58	58.2	1.5	54	0.994569	12	0.223115
Rv1659	argH	I.D.1	1413	573.8	12.3	74.2	1.56	26	0.45269	11.5	0.194317
Rv1660	pks10	I.I	1062	342.4	9.72	55.6	1.58	143	2.97685	47	1.02447
Rv1661	pks7	I.I	6381	2144.6	10.34	157.4	0.76	75	0.261586	16	0.057893
Rv1662	pks8	I.I	4809	1302	8.32	74.6	0.48	47	0.219492	16	0.0777617
Rv1663	pks17	I.I	1509	284.2	5.72	83	1.68	8	0.111973	7	0.100974
Rv1664	pks9	I.I	3054	473.4	4.78	231	2.3	16.5	0.125919	14	0.105674
Rv1665	pks11	I.I	1062	223.4	6.24	89.2	2.54	111	2.27208	40	0.834086
Rv1666c	cyp139	IV.F	1293	256.6	6	96.4	2.26	16	0.299877	16	0.296378
Rv1667c	-	III.A	654	106.6	4.9	23.8	1.12	4	0.150062	4	0.150062
Rv1668c	-	III.A	1119	334.4	9.16	32.8	0.9	24	0.48545	8	0.17934
Rv1669	-	VI	363	9	0.74	26.8	2.26	2	0.129102	5	0.291532
Rv1670	-	V	348	19	1.62	2.8	0.26	36	2.35914	3.5	0.238951
Rv1671	-	II.C.5	393	28.2	2.16	72.6	5.62	10.5	0.646095	3.5	0.24612
Rv1672c	-	II.C.5	1332	472.2	10.64	180.2	4.12	45	0.740781	13	0.226533
Rv1673c	-	V	933	107.8	3.56	8.6	0.3	9	0.223225	3	0.0776423
Rv1674c	-	I.J.1	657	16	0.74	7.6	0.38	2.5	0.080438	1	0.0321752
Rv1675c	-	I.J.1	735	28.8	1.18	16.6	0.68	11	0.328635	4	0.133502
Rv1676	-	VI	705	790.2	34.16	64.2	2.74	55	1.88016	20.5	0.717368
Rv1677	dsbF	II.C.2	549	556.6	30.38	33.8	1.88	30.5	1.27375	11.5	0.492437
Rv1678	-	II.C.5	903	1141.2	38.94	30	1.02	46	1.1165	6.5	0.167137
Rv1679	fadE16	I.A.3	1122	578.4	15.64	72.6	1.92	41.5	0.821719	16	0.333522
Rv1680	-	VI	825	350.8	12.88	76.8	2.8	25.5	0.686107	7	0.184793
Rv1681	moeX	I.G.4	993	336.2	10.22	78.6	2.4	13	0.290275	9	0.196052
Rv1682	-	VI	918	64.6	2.12	14.4	0.48	11.5	0.27949	4	0.10193
Rv1683	-	I.A.3	3000	2773.2	27.8	357.2	3.62	162.5	1.25975	57	0.44639
Rv1684	-	V	225	430.2	56.42	35.4	4.74	11	1.21815	1.5	0.181707
Rv1685c	-	V	624	95.8	4.6	382	17.98	6	0.21779	4.5	0.174228
Rv1686c	-	II.C.5	681	183.4	8.14	13.6	0.58	31.5	1.04423	3.5	0.115287
Rv1687c	-	III.A	768	190.4	7.4	16	0.62	46.5	1.32088	8	0.237833
Rv1688	mpg	II.A.5	612	69	3.4	10	0.48	11.5	0.419464	6	0.222068
Rv1689	tyrS	II.A.3	1275	488	11.5	47.8	1.14	12	0.234295	10	0.201161
Rv1690	lprJ	II.C.1	384	168.8	13.12	8.8	0.68	5	0.287351	2.5	0.149578
Rv1691	-	V	753	152.4	6.06	16.2	0.64	5	0.17641	5	0.188434
Rv1692	-	IV.I	1062	396.2	11.34	57.6	1.6	18	0.417736	8.5	0.198921
Rv1693	-	V	177	150.8	25.66	14.4	2.44	14	1.8074	4.5	0.642414
Rv1694	tlyA	IV.A	807	294.6	11	37.2	1.4	12.5	0.360995	6	0.185169
Rv1695	ppnK	VII	924	371.8	12.3	35.4	1.18	13.5	0.347899	5	0.124135
Rv1696	recN	II.A.5	1764	503.4	8.6	64.2	1.1	4.5	0.0615678	5.5	0.0709756
Rv1697	-	V	1182	2261	56.82	141.8	3.58	51	0.980381	21	0.417422
Rv1698	-	V	945	877.4	27.8	55.6	1.78	17	0.432784	5	0.126163
Rv1699	pyrG	I.F.2	1761	2042.2	34.72	151.2	2.54	77.5	0.985936	17.5	0.235557
Rv1700	-	V	624	334.2	16.14	33.4	1.6	4.5	0.166971	1	0.0338795
Rv1701	-	IV.B.3	936	413.6	13.36	109.8	3.64	7.5	0.188648	8	0.199935
Rv1702c	-	V	1365	846.8	19.06	247.2	5.48	26	0.432162	6.5	0.110526
Rv1703c	-	IV.H	591	802.4	40.86	80.6	4.12	21.5	0.838114	11	0.424169
Rv1704c	cycA	III.A.1	1671	2273.4	40.92	140.4	2.54	39.5	0.545257	14	0.198601
Rv1705c	PPE22	IV.C.1	1158	99.6	2.6	43	1.12	26.5	0.510786	11	0.212393
Rv1706A	-	V	168	4.4	0.8	3.6	0.7	0	0	1	0.126389
Rv1706c	PPE23	IV.C.1	1185	62.6	1.66	41.8	1.08	33.5	0.627744	10	0.185905
Rv1707	-	III.A.4	1461	1165	24.4	56.8	1.2	67	1.02125	5.5	0.0857054
Rv1708	-	III.C	957	1245.4	39.42	56.4	1.78	35.5	0.859446	8.5	0.220769
Rv1709	-	V	837	486.4	17.62	77	2.78	22	0.620339	16	0.447223
Rv1710	-	V	696	472.2	20.5	56.4	2.44	23.5	0.739707	9.5	0.314532
Rv1711	-	V	765	546.2	21.88	96	3.78	10.5	0.313752	6.5	0.197327
Rv1712	cmk	I.F.5	693	357.4	15.86	30.2	1.34	5	0.15904	3	0.0980371
Rv1713	engA	VII	1392	1060.2	23.2	79.2	1.76	12	0.198338	7	0.122468
Rv1714	-	I.B.7	813	34.6	1.28	5.8	0.2	5.5	0.159669	3.5	0.107681
Rv1715	fadB3	I.A.3	915	80.4	2.66	14.6	0.46	4.5	0.123703	3	0.0841177
Rv1716	-	V	831	96.6	3.54	7	0.26	4.5	0.119882	3.5	0.094452
Rv1717	-	V	351	25.4	2.14	5	0.42	0	0	0	0
Rv1718	-	V	819	85.2	3.18	11	0.42	2	0.0626598	2.5	0.0755613
Rv1719	-	I.J.1	780	119.8	4.56	27	1.08	4	0.10838	2.5	0.0735407
Rv1720c	-	V	390	23.8	1.86	13	1	2	0.108519	1	0.0658814
Rv1721c	-	V	228	17	2.18	4	0.52	4.5	0.478167	2.5	0.252371
Rv1722	-	I.H.1	1485	612.2	12.38	24	0.48	58.5	0.856417	17	0.25093
Rv1723	-	II.B.6	1248	137.8	3.34	60.2	1.44	9.5	0.1753	6.5	0.120896
Rv1724c	-	VI	420	67	4.94	12.8	0.9	6.5	0.327434	2	0.100749
Rv1725c	-	V	711	62	2.64	24	1.02	25.5	0.789903	17.5	0.571181
Rv1726	-	I.B.7	1386	15.4	0.32	53	1.16	11.5	0.185049	12.5	0.216609
Rv1727	-	V	570	21.6	1.16	165	8.84	11.5	0.474262	6.5	0.249061
Rv1728c	-	V	771	429	16.7	44.2	1.76	19.5	0.569754	5	0.148801
Rv1729c	-	V	939	319.4	10.3	115.8	3.68	7.5	0.178405	6.5	0.155903
Rv1730c	-	II.C.3	1554	424.8	8.26	117.6	2.22	15	0.232977	10.5	0.157262
Rv1731	gabD2	I.A.1	1557	972	18.7	579.2	11.28	131	1.84092	58.5	0.842938
Rv1732c	-	V	549	1524.6	85.12	161.6	9	1593.5	63.0917	134	5.39218
Rv1733c	-	II.C.5	633	69.4	3.56	25.8	1.26	8790.5	304.192	2361	83.2497
Rv1734c	-	V	243	0.8	0.08	22.6	2.74	13.5	1.47636	169	16.4773
Rv1735c	-	VI	498	13.8	0.84	7	0.44	36	1.9746	78	4.37684
Rv1736c	narX	I.B.6b	1959	202.6	3.32	87	1.36	6906	79.8046	1415	16.7381
Rv1737c	narK2	III.A.4	1188	125	3.42	52.2	1.36	7954.5	149.062	1145	21.377
Rv1738	-	V	285	39.8	4.64	29.8	3.34	1604	126.325	895	70.5281
Rv1739c	-	III.A.4	1683	115.8	2.08	37.2	0.72	187.5	2.46577	640.5	8.35192
Rv1740	-	V	213	32.4	4.56	5.6	0.84	7.5	0.832008	2	0.220447
Rv1741	-	V	249	50.2	6.1	4.6	0.56	8.5	0.741652	4	0.395123
Rv1742	-	VI	738	82.2	3.36	25	1	9	0.282288	4.5	0.13501
Rv1743	pknE	I.J.3	1701	647	11.56	122.8	2.18	151	1.9918	66.5	0.921391
Rv1744c	-	II.C.5	402	37	2.72	447.8	34.58	4	0.221817	23	1.27827
Rv1745c	idi	VII	612	63.4	3.04	212.4	10.54	11	0.424389	16.5	0.606987
Rv1746	pknF	I.J.3	1431	1176.4	24.74	159.2	3.36	109.5	1.69843	80	1.2883
Rv1747	-	II.C.5	2598	3107.4	36.16	243.8	2.84	139	1.20805	47	0.423769
Rv1748	-	VI	732	91	3.76	281.8	11.52	32.5	0.975514	27	0.841445
Rv1749c	-	II.C.5	558	447.2	23.96	76	4.1	30.5	1.2207	22.5	0.901313
Rv1750c	fadD1	I.A.3	1599	368	6.88	52.6	1.02	21	0.29435	15.5	0.218875
Rv1751	-	I.B.7	1383	2538	54.86	129.2	2.8	81	1.33196	27.5	0.455985
Rv1752	-	V	450	152.2	10.22	20.6	1.4	2	0.104086	1.5	0.0705131
Rv1753c	PPE24	IV.C.1	3162	814	7.9	278.6	2.68	90	0.643863	32.5	0.239896
Rv1754c	-	V	1692	1316.4	23.24	138.4	2.46	15	0.211291	9.5	0.131946
Rv1755c	plcD	II.B.5	843	18.4	0.68	57.6	2.08	2	0.0501352	6.5	0.168309
Rv1756c	-	IV.B.1	885	13.4	0.46	27.2	0.94	0	0	0.5	0.0119383
Rv1757c	-	IV.B.1	327	4.4	0.42	2.4	0.24	0.5	0.0323726	0.5	0.0323726
Rv1758	cut1	II.C.2	525	2	0.12	4.6	0.28	0	0	1	0.0402804
Rv1759c	wag22	IV.C.1	2745	199	2.18	14	0.16	12	0.0939519	6.5	0.0532933
Rv1760	-	V	1509	221.2	4.48	250.2	5	254.5	3.70904	63	0.926757
Rv1761c	-	VI	384	138.4	10.62	13.6	1.1	3	0.188936	4	0.244046
Rv1762c	-	VI	789	104.6	3.98	15.2	0.58	11	0.311851	5.5	0.158794
Rv1763	-	IV.B.1	327	16.2	1.52	3	0.28	2.5	0.189599	1	0.0647451
Rv1764	-	IV.B.1	885	34.4	1.16	21.6	0.72	3	0.076744	2	0.0477532
Rv1765A	-	IV.B.1	216	14.2	2.02	115.4	15.96	1	0.119199	1	0.119199
Rv1765c	-	V	1098	12.2	0.34	5.2	0.16	52	1.0376	17.5	0.353195
Rv1766	-	V	270	107.8	12.28	11.4	1.32	25.5	2.06807	3	0.235393
Rv1767	-	V	360	82.4	6.96	8.2	0.66	18	1.09607	5	0.319155
Rv1768	PE_PGRS31	IV.C.1	1857	2869.4	46.64	99.8	1.62	128	1.5409	13.5	0.170577
Rv1769	-	V	1245	745.2	18.2	49.4	1.2	43	0.802264	10.5	0.199958
Rv1770	-	V	1287	1887.4	44.24	175.8	4.12	94.5	1.7057	28	0.526354
Rv1771	-	I.B.7	1287	1550.4	36.14	63.8	1.5	70	1.20515	9.5	0.1735
Rv1772	-	VI	312	1391.4	132.42	55.2	5.34	105.5	7.42173	10.5	0.72715
Rv1773c	-	I.J.1	747	54.4	2.18	961.8	39.16	4.5	0.133381	61.5	1.78247
Rv1774	-	I.B.7	1341	465.4	10.54	32.2	0.74	19	0.322894	6.5	0.112506
Rv1775	-	V	819	345.2	12.74	38.2	1.4	5.5	0.152971	3	0.0939897
Rv1776c	-	I.J.1	561	26.4	1.42	114.6	6.2	4	0.183056	3	0.113073
Rv1777	cyp144	IV.F	1305	27.8	0.64	56.8	1.3	5	0.0843984	4.5	0.0763053
Rv1778c	-	VI	450	171.2	11.24	28.2	1.88	8	0.436483	3	0.151095
Rv1779c	-	VI	1794	1271	20.92	110.4	1.88	585	7.06807	104.5	1.26294
Rv1780	-	V	564	462.6	24.7	96.4	5.22	19	0.736402	12.5	0.484686
Rv1781c	malQ	II.A.8	2175	177.4	2.46	524	7.26	76	0.77738	54.5	0.562402
Rv1782	-	II.C.4	1521	1974	39.18	241	4.76	320	4.61012	85.5	1.24378
Rv1783	-	II.C.4	1308	1470.6	34.06	145.2	3.32	202.5	3.44661	64.5	1.14193
Rv1784	-	V	2799	4277.2	46.14	351.8	3.78	636	5.00938	188.5	1.49791
Rv1785c	cyp143	IV.F	1182	181.8	4.62	613.4	15.92	16.5	0.325514	26	0.49147
Rv1786	-	VII	204	22.2	3.32	5	0.72	3.5	0.363912	2.5	0.304479
Rv1787	PPE25	IV.C.1	1098	40.4	1.14	59.2	1.62	14.5	0.291352	10.5	0.210268
Rv1788	PE18	IV.C.1	300	95.8	9.64	93.4	9.56	10	0.736157	8	0.579854
Rv1789	PPE26	IV.C.1	1182	1514.6	38.76	79	2.04	435	8.28731	63	1.24078
Rv1790	PPE27	IV.C.1	1053	14	0.42	11.8	0.34	23.5	0.475792	2	0.0444247
Rv1791	PE19	IV.C.1	300	1325.2	134.58	56	5.74	228.5	16.4931	76	5.59177
Rv1792	esxM	VI	297	1087.8	110.44	46	4.74	252	18.3818	18.5	1.34973
Rv1793	esxN	VI	285	2544.6	271.3	59.8	6.4	1879.5	141.993	72	5.44656
Rv1794	-	V	903	2257.4	76.04	179.2	6.06	162.5	3.9178	32.5	0.795589
Rv1795	-	V	1512	1805.6	36.32	188.6	3.78	219	3.13697	94.5	1.34998
Rv1796	mycP5	II.C.5	1758	2191	37.96	251.4	4.32	162	2.13138	59.5	0.781677
Rv1797	-	V	1221	2220	55.82	167.8	4.18	115	2.14893	23.5	0.443625
Rv1798	-	V	1833	1791	29.44	92.2	1.52	34.5	0.422161	10.5	0.130844
Rv1799	lppT	II.C.1	192	15	2.34	1.8	0.28	7.5	0.923485	4.5	0.544623
Rv1800	PPE28	IV.C.1	1968	472.4	7.26	167.6	2.6	41.5	0.475195	21.5	0.246795
Rv1801	PPE29	IV.C.1	1272	41.8	1.02	13.2	0.32	20.5	0.351105	6.5	0.1115
Rv1802	PPE30	IV.C.1	1392	51.6	1.12	78.6	1.76	14.5	0.262274	9.5	0.179904
Rv1803c	PE_PGRS32	IV.C.1	1920	1618.6	26.04	158.8	2.52	45.5	0.535789	9.5	0.118625
Rv1804c	-	V	327	8.8	0.8	1.8	0.18	3	0.194235	1.5	0.110986
Rv1805c	-	VI	348	13.6	1.2	638.4	55.6	108	6.79079	631.5	39.9756
Rv1806	PE20	IV.C.1	300	94.2	9.4	7.2	0.72	382.5	27.9539	146.5	10.7953
Rv1807	PPE31	IV.C.1	1200	596.6	15.06	153.6	3.9	893.5	16.3285	337.5	6.19013
Rv1808	PPE32	IV.C.1	1230	458	11.22	41.2	1	274.5	4.89821	32.5	0.594942
Rv1809	PPE33	IV.C.1	1407	1359.4	29.3	185.6	4.02	351	5.4718	101.5	1.59446
Rv1810	-	V	357	512.8	43.76	28	2.4	76.5	4.63721	24	1.52453
Rv1811	mgtC	III.A.2	705	253.4	10.8	175	7.48	21	0.687406	12.5	0.41972
Rv1812c	-	VI	1203	886.4	22.18	193.4	4.92	33	0.632131	21	0.391324
Rv1813c	-	V	534	437	26.12	120.6	6.8	575	23.4063	81.5	3.41402
Rv1814	erg3	I.H.3	903	287.2	9.54	63.6	2.1	101.5	2.53049	36.5	0.964372
Rv1815	-	V	666	1973	87.78	75.2	3.44	73	2.41898	16	0.555425
Rv1816	-	I.J.1	705	357.2	15.14	58.2	2.46	15.5	0.483977	14	0.458271
Rv1817	-	VI	1464	141.4	2.92	317.8	6.64	11	0.171059	9	0.145295
Rv1818c	PE_PGRS33	IV.C.1	1497	627	12.62	43.2	0.88	318.5	4.80798	24	0.380922
Rv1819c	-	III.A.6	1920	920	14.4	60.2	0.96	21.5	0.255324	14	0.1799
Rv1820	ilvG	I.D.7	1644	699.8	12.8	121.6	2.26	123.5	1.70212	69	0.971714
Rv1821	secA2	III.D	2427	3412.4	42.68	297.4	3.7	343.5	3.13018	83.5	0.791699
Rv1822	pgsA2	I.H.3	630	306.2	14.7	166.2	7.98	21	0.79812	8	0.26845
Rv1823	-	V	924	465.4	15.3	73	2.38	31.5	0.764416	16.5	0.4214
Rv1824	-	V	366	239.6	19.86	15.8	1.28	9	0.594761	3.5	0.214781
Rv1825	-	V	879	348.4	12.04	63.8	2.2	10	0.28674	6	0.164835
Rv1826	gcvH	I.C.1	405	1160	87.56	41.6	3.16	48	2.59728	15	0.794863
Rv1827	cfp17	V	489	1163.2	71.7	107.4	6.6	204	9.08278	54	2.44677
Rv1828	-	V	744	1451.2	59.1	80	3.24	155	4.77436	22.5	0.724359
Rv1829	-	V	495	559.4	33.72	38.8	2.34	194	8.43538	24	1.03459
Rv1830	-	V	678	1331.8	58.96	142.4	6.38	93	2.95957	39.5	1.26489
Rv1831	-	VI	258	649.8	76.44	49.4	5.64	91	7.71993	25	2.17634
Rv1832	gcvB	I.C.1	2826	1684.4	18.12	468	5.02	305	2.41643	97	0.787146
Rv1833c	-	VII	861	222.2	7.8	60.4	2.14	35	0.911572	14.5	0.387414
Rv1834	-	IV.I	867	58.2	2.04	27.2	0.98	54.5	1.39619	20	0.518781
Rv1835c	-	V	1887	355.8	5.68	129.6	2.08	9	0.107914	16.5	0.194246
Rv1836c	-	V	2034	2042.6	30.2	263	3.88	49.5	0.576182	28	0.328505
Rv1837c	glcB	I.B.4	2226	5115	68.96	294.4	3.98	206	2.09843	67	0.704663
Rv1838c	-	V	396	68.8	5.16	132.4	10.04	6.5	0.37022	9	0.515253
Rv1839c	-	V	264	71.6	7.96	15.2	1.72	13	1.07769	6.5	0.538844
Rv1840c	PE_PGRS34	IV.C.1	1548	114.8	2.28	16.2	0.3	20.5	0.311844	5.5	0.0867303
Rv1841c	-	V	1038	357.2	10.52	79.6	2.36	34.5	0.763242	27.5	0.625125
Rv1842c	-	V	1368	859.8	18.92	198	4.44	86.5	1.42157	45.5	0.775293
Rv1843c	guaB1	I.F.1	1440	1342.2	28.38	175.2	3.66	384.5	5.82826	110	1.72027
Rv1844c	gnd1	I.B.5	1458	1896.6	39.74	138	2.88	346.5	5.21508	71	1.07199
Rv1845c	-	V	951	546.4	17.36	52.2	1.66	406	9.52963	195	4.60849
Rv1846c	-	I.J.1	417	357.8	25.82	46.2	3.3	298.5	15.3843	158.5	8.22669
Rv1847	-	V	423	118.2	8.48	585.4	41.68	38.5	2.03276	196.5	10.0639
Rv1848	ureA	I.A.2	303	125.6	12.6	6	0.6	6	0.419343	3.5	0.259587
Rv1849	ureB	I.A.2	315	121	11.58	15.4	1.48	6	0.432113	3.5	0.249666
Rv1850	ureC	I.A.2	1734	719.6	12.66	112.2	1.98	33	0.42279	12	0.156588
Rv1851	ureF	I.A.2	636	238.6	11.48	15.2	0.72	9.5	0.35849	3	0.113957
Rv1852	ureG	I.A.2	675	158.4	7.18	31.4	1.42	10.5	0.37577	4.5	0.17446
Rv1853	ureD	I.A.2	627	146.2	7.1	164.6	7.84	14.5	0.553896	37.5	1.33661
Rv1854c	ndh	I.B.6a	1392	1260.8	27.06	96.2	2.1	568.5	8.83763	110.5	1.73847
Rv1855c	-	I.B.7	924	299.4	9.7	63.4	2.1	59.5	1.439	33	0.788922
Rv1856c	-	I.B.7	678	479.2	21.4	24.8	1.1	29	0.944204	6	0.207097
Rv1857	modA	III.A.4	786	180.8	6.86	19.8	0.76	14.5	0.430187	9	0.253508
Rv1858	modB	III.A.4	795	50.2	1.92	433	16.34	4	0.123414	11	0.309495
Rv1859	modC	III.A.4	1110	256.8	6.86	181.6	4.88	18.5	0.401018	15	0.322175
Rv1860	apa	III.A.4	978	3871.4	121.3	168.4	5.18	264	5.89775	39	0.902704
Rv1861	-	II.C.5	306	119.6	11.94	23.8	2.42	11.5	0.810657	4.5	0.326236
Rv1862	adhA	I.B.7	1041	303.6	8.84	190.4	5.58	72.5	1.54964	47	1.01473
Rv1863c	-	II.C.5	771	967.2	37.94	120.6	4.72	90.5	2.58056	39.5	1.14734
Rv1864c	-	V	756	209.8	8.34	40.6	1.62	19.5	0.56311	6	0.173725
Rv1865c	-	VI	861	77	2.7	52.6	1.86	3	0.0788857	4	0.103429
Rv1866	-	V	2337	839.4	10.88	41.8	0.56	47.5	0.454345	9	0.0890608
Rv1867	-	I.H.3	1485	211.2	4.26	46.8	0.92	34.5	0.515065	31	0.468331
Rv1868	-	V	2100	252.2	3.62	247.6	3.54	65	0.694544	39	0.433096
Rv1869c	-	VI	1236	1233.2	30.48	92.6	2.24	82	1.51125	19.5	0.366213
Rv1870c	-	V	636	644	30.84	46.6	2.16	26	0.928297	13.5	0.491447
Rv1871c	-	V	390	4710.4	372.08	255.8	19.6	293	16.5721	109	6.35591
Rv1872c	lldD2	I.B.6a	1245	20275.2	497.34	1255.2	30.18	3089.5	54.0258	816.5	14.4168
Rv1873	-	V	438	18	1.22	10	0.68	2.5	0.131094	1	0.0482996
Rv1874	-	VI	687	181.4	8	43.2	1.88	26	0.826332	13.5	0.42855
Rv1875	-	V	444	260.8	17.48	94.2	6.48	32	1.54506	7.5	0.377751
Rv1876	bfrA	I.G.14	480	995.8	62.36	27.8	1.78	64	2.89564	8.5	0.383987
Rv1877	-	III.A.6	2064	555.6	8.28	132.8	1.96	54	0.587547	20	0.224347
Rv1878	glnA3	I.D.1	1353	188.4	4.26	116.2	2.62	39.5	0.64341	21	0.354595
Rv1879	-	V	1137	137.4	3.68	519.6	13.76	16	0.317179	16.5	0.334428
Rv1880c	cyp140	IV.F	1317	1331.4	30.66	104.2	2.42	276	4.54348	72.5	1.19372
Rv1881c	lppE	II.C.1	423	566.6	40.7	29	2.08	19	0.982451	6	0.310812
Rv1882c	-	VI	834	342.6	12.44	47	1.7	18	0.472374	7	0.188224
Rv1883c	-	V	462	1065.4	69.16	110	7.18	120	5.59228	44	2.04396
Rv1884c	rpfC	VII	531	2938.4	167.5	146.2	8.28	169.5	7.13409	42	1.79204
Rv1885c	-	V	600	1016.6	51.64	97.2	4.86	28	1.04701	7	0.269301
Rv1886c	fbpB	I.H.3	978	6692.2	205.56	249.4	7.82	382.5	8.47631	71.5	1.60946
Rv1887	-	VI	1143	2863	75.92	432.8	11.28	74.5	1.52342	60	1.22771
Rv1888A	-	V	174	67	11.76	13.2	2.3	4.5	0.575157	2	0.244011
Rv1888c	-	II.C.5	561	194.4	10.38	574.2	30.98	132.5	5.20395	43	1.74181
Rv1889c	-	V	357	38.4	3.26	12.4	1.06	2	0.143977	1	0.0592891
Rv1890c	-	VI	612	33.6	1.68	67	3.32	7	0.256613	6	0.244266
Rv1891	-	V	408	437.4	33.04	19.8	1.46	94	5.07476	9	0.522278
Rv1892	-	II.C.5	312	236.8	23.4	22	2.16	24	1.70151	9.5	0.688355
Rv1893	-	V	219	142.8	19.7	18.6	2.54	56.5	5.63628	9	0.912863
Rv1894c	-	V	1131	236.6	6.36	259.6	7.04	229	4.41745	72.5	1.42622
Rv1895	-	VI	1155	138.2	3.62	118	3.12	8.5	0.178973	5.5	0.116267
Rv1896c	-	V	912	168.4	5.56	61.6	2.06	10	0.25154	5.5	0.14728
Rv1897c	-	V	432	101.4	7.14	121.8	8.54	3	0.157405	6	0.304321
Rv1898	-	V	309	119.4	11.66	147.4	14.28	18	1.2482	16.5	1.23348
Rv1899c	lppD	II.C.1	1032	1645.6	48.5	401	11.72	437	10.0821	140	3.29585
Rv1900c	lipJ	II.B.5	1389	477.6	10.46	139.2	3.02	70	1.16544	25	0.442054
Rv1901	cinA	III.E	1293	684.8	15.96	193	4.5	44.5	0.754973	23	0.400237
Rv1902c	nanT	III.A.3	1269	189.4	4.54	886.2	21.02	26.5	0.455376	52.5	0.916691
Rv1903	-	II.C.4	405	203.6	15.34	28	2.1	15.5	0.832176	6	0.32466
Rv1904	-	V	432	791.8	56.64	140.4	9.78	79	4.04711	29	1.48312
Rv1905c	aao	I.A.2	963	309.2	9.76	463.2	14.68	24	0.578271	20.5	0.492079
Rv1906c	-	V	471	501.4	32.36	39.4	2.52	56	2.61106	30.5	1.40818
Rv1907c	-	VI	648	308.8	14.52	47.4	2.18	32	1.08585	6.5	0.219035
Rv1908c	katG	III.F	2223	2629.2	35.78	152.4	2.06	529.5	5.2088	112	1.11069
Rv1909c	furA	I.J.1	453	131.4	8.82	12.6	0.88	79	3.88908	24	1.24075
Rv1910c	-	II.C.2	594	264	13.32	29	1.48	25.5	0.945752	8.5	0.33304
Rv1911c	lppC	II.C.1	606	643.4	32.16	97.8	4.84	52.5	1.95115	23	0.892083
Rv1912c	fadB5	I.A.3	1005	965	28.12	43	1.28	89.5	1.94909	16.5	0.364888
Rv1913	-	V	753	93.6	3.66	53.6	2.12	11	0.338804	5	0.170398
Rv1914c	-	VI	408	79.2	5.84	49.2	3.54	2	0.114827	5	0.292623
Rv1915	aceAa	I.B.4	1104	1775.4	48.62	123.4	3.4	416	8.23106	105	2.07485
Rv1916	aceAb	I.B.4	1197	823.6	20.96	75.2	1.9	92	1.71433	17.5	0.327739
Rv1917c	PPE34	IV.C.1	4380	197.8	1.36	278.8	1.92	19.5	0.10225	24	0.127037
Rv1918c	PPE35	IV.C.1	2964	2060.8	21.34	143.8	1.5	114.5	0.869043	22	0.170449
Rv1919c	-	II.C.2	465	1037.8	67.9	33	2.16	20.5	0.971499	3	0.146211
Rv1920	-	II.C.5	864	278.6	9.82	49	1.7	78.5	1.97755	18.5	0.499614
Rv1921c	lppF	II.C.1	1272	80	1.92	114.2	2.76	15	0.259769	16	0.28349
Rv1922	-	II.C.3	1116	190	5.22	77.6	2.16	104	2.02548	106.5	2.21472
Rv1923	lipD	II.B.5	1341	1392.8	31.86	236.4	5.34	143	2.34692	18	0.297021
Rv1924c	-	VI	381	419.4	33.5	166	13.08	29.5	1.69805	10.5	0.630806
Rv1925	fadD31	I.A.3	1863	5146	83.02	655.8	10.74	1406	16.8727	604.5	7.5128
Rv1926c	mpt63	VI	480	581.8	36.9	885.4	55.84	200	9.26595	103	4.6991
Rv1927	-	V	774	156.4	6.16	35.8	1.4	30.5	0.862051	12.5	0.358861
Rv1928c	-	VI	768	82.8	3.22	50.6	1.96	5	0.143488	4.5	0.147412
Rv1929c	-	V	645	78.6	3.64	6.6	0.28	14	0.507987	3	0.119384
Rv1930c	-	V	525	27.8	1.62	2.2	0.14	11	0.46034	1.5	0.0776761
Rv1931c	-	I.J.1	780	53.2	2.06	7.8	0.3	15	0.423834	6	0.17998
Rv1932	tpx	III.F	498	691.4	42.36	26.6	1.62	30	1.32864	7.5	0.354901
Rv1933c	fadE18	I.A.3	1092	42.4	1.2	458.8	12.64	3	0.0663269	8	0.17549
Rv1934c	fadE17	I.A.3	1230	32	0.8	51.6	1.28	3	0.0552007	0.5	0.00858703
Rv1935c	echA13	I.A.3	957	49.6	1.54	8.8	0.28	2	0.0488858	1	0.0268074
Rv1936	-	VI	1110	98.8	2.66	10.6	0.28	22.5	0.464918	6.5	0.127787
Rv1937	-	VI	2520	263.4	3.2	83.8	1.02	31.5	0.287273	15.5	0.142439
Rv1938	ephB	III.F	1071	65	1.84	7.4	0.22	8.5	0.180347	5	0.102856
Rv1939	-	I.B.7	516	20	1.2	13.8	0.82	2	0.0907471	0.5	0.0292707
Rv1940	ribA1	I.G.9	1062	65.2	1.84	65	1.86	5	0.116511	2.5	0.0625166
Rv1941	-	VI	771	256.6	10.1	609	23.94	6.5	0.213403	10.5	0.328921
Rv1942c	-	V	330	188.4	17.14	42.4	3.86	10	0.723996	6	0.412412
Rv1943c	-	V	378	173	13.64	36.4	2.94	16	0.943752	8	0.49586
Rv1944c	-	V	591	85.6	4.44	16.6	0.86	6.5	0.247859	2	0.0868741
Rv1945	-	V	1365	75.4	1.64	48.6	1.12	41	0.677534	12	0.202264
Rv1946c	lppG	II.C.1	453	19.6	1.3	159.2	10.72	2.5	0.126744	2.5	0.126744
Rv1947	-	VI	402	146	11.04	21.8	1.64	2	0.150368	2.5	0.176686
Rv1948c	-	VI	351	19	1.58	17	1.5	1.5	0.103375	3	0.180916
Rv1949c	-	V	960	133.8	4.22	23	0.72	1.5	0.0377282	1	0.0314378
Rv1950c	-	V	192	53	8.3	10.8	1.7	4.5	0.544623	0	0
Rv1951c	-	V	297	63	6.56	8	0.84	10	0.758892	4.5	0.366703
Rv1952	-	V	216	285.8	40.9	3.4	0.48	86	8.67407	6	0.631086
Rv1953	-	V	312	203	20.1	56.8	5.84	10.5	0.77076	6	0.450818
Rv1954c	-	VI	522	47.6	2.94	134.4	7.76	43	1.94161	272	12.0259
Rv1955	-	VI	513	206.6	12.12	15.6	0.9	138.5	6.34534	33	1.54584
Rv1956	-	I.J.1	450	274.6	18.1	18.6	1.3	36	1.90376	15	0.795751
Rv1957	-	VI	546	431.2	24.26	29.8	1.64	35	1.5131	6	0.257256
Rv1958c	-	VI	615	27.2	1.3	436.2	21.92	4	0.152231	27	1.00915
Rv1959c	-	V	297	120.4	12.44	6.4	0.64	8	0.601004	1	0.0865806
Rv1960c	-	V	252	107	13.24	2.2	0.24	18.5	1.69978	9	0.810857
Rv1961	-	VI	495	35.2	2.2	29.6	1.82	7	0.335693	3.5	0.167846
Rv1962c	-	V	408	150.6	10.98	48.2	3.54	3.5	0.192617	2	0.125935
Rv1963c	mce3R	I.J.1	1221	209.4	5.12	16.4	0.42	18.5	0.32377	5	0.0865038
Rv1964	yrbE3A	IV.A	798	45.6	1.76	15.6	0.6	6	0.170243	2.5	0.0662074
[truncated: 2,000 more rows]
