# Supplementary material for: Sequence-Based Analysis Uncovers an Abundance of Non-Coding RNA in the Total Transcriptome of Mycobacterium tuberculosis
Source: PLoS Pathog. 2011 Nov 3;7(11):e1002342. doi: 10.1371/journal.ppat.1002342 (PMC3207917; doi:10.1371/journal.ppat.1002342)
Supplement: Table S3 — Reads mapped to intergenic regions> 50 nucleotides (supplied as Excel file). (XLS) [file ppat.1002342.s009.xls]

## Sheet: Sheet1
Region	Start	End	IG length	exp reads	sta reads
IG2	1525	2051	526	508	21.5
IG4	4998	5122	124	49.4	3.5
IG6	9819	9913	94	254.4	5.5
IG7	10829	11873	1044	570.2	107
IG8	12312	12467	155	100.4	9
IG9	13017	13132	115	662.4	24
IG10	13559	13713	154	195.8	10
IG11	13996	14088	92	89.4	17
IG13	23182	23269	87	77.6	2
IG14	23738	23860	122	299.4	18.5
IG15	25445	25912	467	316.8	361.5
IG16	26882	27022	140	13.4	1.5
IG17	27443	27594	151	9.8	0
IG19	29608	29721	113	47.8	3.5
IG20	31069	31188	119	70.8	43.5
IG22	31820	32056	236	163.6	129.5
IG23	33155	33223	68	53.2	5.5
IG25	33795	34294	499	82	8.5
IG26	38948	39055	107	138.2	3.5
IG28	41203	41303	100	18.8	4.5
IG29	41913	42003	90	84	9
IG30	42352	42430	78	374.2	5
IG31	43364	43559	195	295.2	18
IG32	46470	46578	108	240	10.5
IG33	47206	47363	157	53.6	0.5
IG34	48099	48230	131	140.6	6
IG36	49938	50018	80	347.2	193
IG37	51123	51182	59	271	96
IG38	51726	51825	99	145.2	16.5
IG39	52696	52828	132	52.8	11.5
IG40	53243	53660	417	599.8	44
IG42	57972	58189	217	312.6	10.5
IG43	58481	58583	102	240.6	10
IG47	63019	63197	178	160.8	8
IG50	65415	65549	134	281.2	10
IG51	66693	66920	227	183.6	7.5
IG52	68361	68617	256	397.4	203.5
IG53	71558	71818	260	110.2	11
IG54	72221	72271	50	69	6
IG55	74510	74626	116	69.4	10.5
IG56	75197	75298	101	8	0.5
IG58	78895	79483	588	1477.4	118
IG59	80192	80621	429	1594.6	70.5
IG61	82667	82745	78	149	4
IG64	85571	85633	62	17.6	2
IG65	86465	86525	60	14.6	0
IG67	89479	89572	93	30.4	152.5
IG72	97600	97755	155	141.4	26.5
IG73	98350	98477	127	25.4	2.5
IG74	99249	99681	432	45.6	8.5
IG75	100450	100580	130	60.8	25
IG77	104662	104802	140	43.8	5
IG78	105214	105321	107	25.4	28.5
IG82	117538	117711	173	110.8	3.5
IG83	119698	119912	214	415.6	29.5
IG84	122172	122314	142	27.2	3.5
IG85	123830	123977	147	19	1.5
IG86	124263	124371	108	1.4	1
IG87	125569	125640	71	41.2	20
IG88	130540	130892	352	2378.4	231.5
IG89	131103	131379	276	224.8	14.5
IG90	132871	133017	146	63.2	6.5
IG91	133768	133947	179	137	4
IG92	136006	136286	280	140.2	5.5
IG93	137244	137316	72	25	1.5
IG95	139672	140264	592	311.4	298.5
IG96	141021	141197	176	43.6	30
IG97	143875	144046	171	28.2	3.5
IG99	147770	147905	135	18.6	10
IG100	148341	148488	147	2.6	0.5
IG101	149223	149530	307	149.8	15
IG102	150995	151145	150	112	15.5
IG103	152214	152321	107	214.4	18.5
IG104	154128	154229	101	39.8	2
IG105	155598	155664	66	37	3.5
IG106	156445	156575	130	854.4	19.5
IG107	157599	157844	245	111.6	6.5
IG110	160781	160866	85	7.8	9.5
IG111	161473	161768	295	138.4	6.5
IG112	163248	163363	115	32.4	21.5
IG114	165259	165320	61	63.4	1
IG116	166848	166907	59	41.4	1
IG118	168636	168701	65	97.8	10.5
IG119	170181	170281	100	7	1.5
IG120	171125	171212	87	204.4	34.5
IG122	173142	173235	93	51.6	1.5
IG123	174757	174830	73	186	50.5
IG125	176951	177540	589	297.4	12
IG127	180895	181152	257	110.2	11
IG129	183197	183619	422	37.4	3
IG131	186478	186782	304	180.8	41
IG133	188838	188928	90	3	0.5
IG134	190438	190604	166	14.4	2.5
IG136	193571	194141	570	1682.2	49
IG137	194937	194990	53	74.4	0.5
IG138	196656	196858	202	961.4	48.5
IG143	210811	210889	78	99.6	2
IG148	218343	218702	359	1049.4	17.5
IG149	219366	219483	117	170.4	207
IG150	219916	219993	77	85.6	37.5
IG151	221722	221868	146	123.8	4.5
IG152	222160	222286	126	626.6	9.5
IG154	224663	224721	58	39.8	2
IG155	226570	226875	305	39	3.5
IG156	230461	230896	435	19.4	3
IG157	231533	231644	111	10.2	1.5
IG159	241291	241511	220	146.6	2.5
IG160	241923	241973	50	127.4	0.5
IG161	243213	243381	168	7.4	0
IG162	247317	247381	64	339.8	13.5
IG164	248905	249035	130	7.4	1
IG165	251597	251779	182	219.4	87
IG166	253601	253666	65	408.6	70
IG167	255949	256061	112	6	2
IG168	257676	257780	104	67.4	4.5
IG169	258855	258910	55	5.4	1
IG170	260830	260921	91	31.2	2.5
IG176	267763	267860	97	46	2
IG180	272838	273052	214	182	6
IG182	275962	276055	93	14	2
IG183	277763	277896	133	133.4	10
IG184	279528	279602	74	132.6	6.5
IG188	288351	288425	74	92.8	6.5
IG189	289041	289101	60	119.2	5.5
IG193	292028	292168	140	168.4	8.5
IG194	293492	293795	303	336.8	11
IG195	295632	296002	370	29.4	8.5
IG196	296492	296806	314	42.8	6.5
IG199	301654	301732	78	262.2	7
IG200	302027	302170	143	425.2	49
IG201	302651	302863	212	10	1
IG206	309546	309934	388	627	21.5
IG209	312658	312756	98	0.8	3
IG210	314167	314306	139	43.8	7.5
IG213	316414	316508	94	127.4	9
IG215	321153	321328	175	20.6	5.5
IG217	323272	323335	63	43.2	12.5
IG220	328460	328572	112	178.2	2.5
IG221	330324	330419	95	166.2	21.5
IG222	331657	331745	88	615.6	549
IG224	333135	333434	299	1079.4	278.5
IG225	336309	336557	248	22.6	5
IG226	339072	339361	289	10.8	36.5
IG228	341905	342127	222	463.4	58.5
IG234	358063	358168	105	73.4	14.5
IG236	361154	361331	177	231.2	31.5
IG237	363108	363249	141	55	14
IG239	364468	364602	134	131.6	6
IG241	372763	372817	54	7.4	1
IG242	375710	375911	201	32.8	4
IG243	377054	377110	56	4	2
IG244	377828	377928	100	154.6	6.5
IG245	378586	378654	68	402	32.5
IG247	380400	380553	153	50.6	19.5
IG248	382417	382487	70	153.4	12.5
IG250	383540	383599	59	11.8	1
IG253	385942	386302	360	897	303
IG255	387815	387885	70	8.2	0
IG257	389153	389257	104	20.2	1.5
IG258	391250	391349	99	13.4	1.5
IG261	394044	394108	64	6	0.5
IG263	396086	396198	112	6.4	2
IG264	397366	397439	73	31.6	3.5
IG268	400049	400189	140	53	4.5
IG269	401702	401870	168	172	12
IG271	405840	405947	107	207.6	6.5
IG272	408447	408631	184	227.6	11.5
IG273	409172	409359	187	33	8.5
IG275	414237	414378	141	256.4	11
IG276	414940	415047	107	47.8	1
IG278	416964	417301	337	180.6	13
IG281	419607	419832	225	160	7.5
IG283	424018	424266	248	264.6	10.5
IG284	424693	424774	81	58.2	2.5
IG285	434678	434827	149	56.8	4
IG286	436768	436857	89	29.4	0
IG289	438738	438819	81	64	15.5
IG290	439648	439868	220	480.6	26
IG292	442298	442392	94	35.4	5
IG295	445232	445311	79	22.8	4.5
IG297	447045	447144	99	4	0
IG300	453153	453227	74	15.8	2.5
IG302	455385	455634	249	34.2	5
IG303	455857	455974	117	14.8	2.5
IG304	456191	456265	74	92.8	0.5
IG305	456818	456912	94	20.6	2
IG307	458379	458458	79	242.6	48
IG308	459314	459453	139	70.8	4.5
IG309	462001	462132	131	17.8	1.5
IG310	463306	463408	102	17.6	1.5
IG312	467405	467456	51	11.4	1.5
IG313	468000	468332	332	64	43
IG314	472638	472778	140	18.6	3
IG316	474840	474937	97	9.8	1
IG318	475741	475813	72	23.6	4
IG319	476183	476676	493	429.4	56
IG323	480159	480352	193	42.8	2
IG324	483655	483974	319	91.2	3.5
IG325	490704	490780	76	15.8	0.5
IG326	495007	495059	52	118.8	16
IG327	499618	499710	92	26.2	14.5
IG328	501017	501145	128	139.2	133
IG329	503123	503493	370	31.8	1.5
IG330	504997	505083	86	603.2	32
IG331	506970	507129	159	36	0
IG333	510224	510374	150	171.2	23
IG335	515320	515370	50	93.8	23
IG336	515815	516014	199	290.6	22
IG338	518395	518730	335	208	11
IG342	521453	521511	58	45.8	0.5
IG343	522166	522344	178	190.8	2
IG344	526081	526140	59	142	7
IG346	528313	528605	292	4890.2	63.5
IG347	530229	530293	64	765	11.5
IG349	532213	532393	180	35.2	5.5
IG350	532910	533088	178	380	29
IG354	537168	537226	58	4.6	1
IG356	541909	542139	230	168.6	4.5
IG357	542851	543171	320	96.2	15
IG358	544729	544832	103	93	7.5
IG359	545184	545372	188	427	87
IG360	545820	545886	66	69.2	5.5
IG361	546802	547583	781	71.8	8
IG362	549606	549672	66	8.6	1.5
IG363	551688	551746	58	159.6	10
IG365	552549	552611	62	137	2
IG368	556305	556455	150	28.6	2.5
IG369	557251	557524	273	107.6	6.5
IG370	558812	558892	80	59.6	0
IG371	559754	559885	131	145.6	3
IG372	560747	560845	98	207.2	30
IG373	561710	562222	512	184.6	10
IG375	563426	563561	135	80.2	7
IG376	564933	565018	85	31.2	0
IG377	565442	565794	352	328.4	78
IG378	566395	566505	110	164.4	50
IG383	571647	571707	60	11.4	1
IG384	573800	573981	181	723.6	88
IG386	577337	577661	324	31.6	4
IG387	578268	578423	155	30.2	1
IG388	579174	579346	172	95.4	3.5
IG389	580580	580806	226	307.6	22
IG390	583542	583698	156	83	13
IG392	586313	586391	78	19.8	3.5
IG400	595301	595461	160	149	7
IG401	596584	596756	172	96.6	5
IG405	604515	604599	84	106.6	5
IG407	606447	606548	101	141.2	2
IG408	608534	608743	209	356	57
IG409	610055	610185	130	150.6	6.5
IG410	610882	611169	287	367.8	45
IG411	612073	612252	179	23.4	1.5
IG412	612932	614323	1391	895.8	79.5
IG413	614720	614832	112	84.6	7
IG417	622123	622326	203	422.8	106
IG418	622645	622790	145	67.8	1.5
IG419	625479	625559	80	87.6	2
IG422	629730	630037	307	254.4	40.5
IG423	631685	631740	55	253	33.5
IG426	635503	635570	67	127.4	12.5
IG427	635874	635932	58	128.4	1.5
IG428	637462	637580	118	233.4	4.5
IG429	637968	638029	61	48.4	2.5
IG430	638915	639009	94	30.2	1.5
IG431	639955	640225	270	118	14.5
IG432	640903	641093	190	10.8	2
IG433	642810	642886	76	4.2	2.5
IG435	648473	648533	60	31.2	0.5
IG441	653777	653876	99	166	7
IG442	654738	654921	183	181	33.5
IG443	655948	656007	59	66.6	4
IG444	657469	657545	76	106.8	7
IG445	658038	658318	280	67.6	8
IG446	659339	659447	108	86.4	3
IG447	660867	661000	133	108.4	128.5
IG449	663372	663484	112	6	22
IG450	664817	665039	222	159.6	476
IG451	665382	665848	466	114.6	1439.5
IG453	668393	668576	183	29.2	73
IG454	669744	669845	101	11.6	8.5
IG457	675915	676235	320	111.4	43.5
IG458	676995	677122	127	148.6	174
IG459	677615	677707	92	17.4	0.5
IG460	678328	678386	58	80.4	0.5
IG461	679074	679226	152	112.8	4
IG463	684271	684407	136	6.8	3
IG466	688858	689056	198	39.6	3
IG468	694786	694836	50	32.6	2.5
IG469	695484	695665	181	25.8	14
IG470	696902	697151	249	1926.6	131
IG471	697799	697901	102	8.4	2.5
IG473	699798	699853	55	1.6	0
IG474	700166	700236	70	16	2.5
IG475	701188	701403	215	121.6	11.5
IG477	702758	702810	52	11.4	3
IG479	703886	704749	863	217.2	13.5
IG480	705908	705958	50	94.2	7
IG482	710849	711003	154	70.2	14
IG483	711406	711533	127	49.4	2
IG484	713806	714199	393	12	3
IG486	716316	716407	91	5.2	1.5
IG487	717058	717150	92	71.4	0
IG488	717892	718022	130	26.4	9.5
IG489	718688	718758	70	60.6	18
IG490	719911	720002	91	123.6	22.5
IG491	728305	728580	275	267.8	20.5
IG493	730165	730317	152	48.4	9
IG494	731032	731927	895	1426	137
IG496	733324	733734	410	727.8	21
IG498	734969	735019	50	352.6	42.5
IG499	735449	735514	65	609.4	36
IG500	736223	736295	72	88	5
IG501	737202	737265	63	200.8	5
IG502	738148	738294	146	94.4	5
IG503	739159	739324	165	71.6	12.5
IG506	742616	742716	100	26.2	2
IG507	747944	748273	329	687.8	43.5
IG509	749928	749997	69	19.6	1
IG511	752595	752981	386	607.2	25
IG512	753366	753459	93	26.4	2
IG513	753616	753690	74	17.4	2
IG514	754408	754682	274	292.6	14.5
IG515	755224	755332	108	18.6	4
IG517	759308	759804	496	3009.8	246.5
IG519	767319	767681	362	427.8	30
IG520	769596	769789	193	42.6	3
IG522	771423	771481	58	37.8	4
IG526	778904	778987	83	42.6	31
IG527	779486	779540	54	93.8	48
IG529	780415	780718	303	203.6	23
IG530	781310	781557	247	995.2	51
IG531	782403	782482	79	464.6	4.5
IG532	784589	784818	229	1900.6	39.5
IG533	786010	786146	136	449.2	22.5
IG534	786945	787096	151	50.8	3.5
IG536	789410	790021	611	289.2	50.5
IG537	791665	791828	163	321.2	73
IG539	794524	794712	188	131.4	6
IG542	798371	798830	459	126.4	7.5
IG543	799443	799626	183	9.8	2
IG544	799849	800484	635	1522.2	15.5
IG546	802434	802525	91	830.2	11.5
IG549	806165	806332	167	85.4	6
IG551	809644	809943	299	104	7.5
IG552	810886	811370	484	592.4	16
IG555	812811	812973	162	704.2	9
IG562	818443	818534	91	63.8	14
IG563	819639	819840	201	38.6	6.5
IG566	823593	823680	87	57	13
IG567	824638	824797	159	105.6	2.5
IG569	827469	827540	71	94.2	5
IG570	828075	828137	62	16.2	2
IG571	828891	829204	313	30.6	1
IG572	829703	830059	356	22.8	21
IG573	830609	830852	243	41.8	10.5
IG574	831660	831773	113	59.2	2
IG575	832302	832531	229	158.4	5.5
IG576	832847	832978	131	120	0.5
IG577	833507	833883	376	63.8	6
IG578	834945	835151	206	5.6	2.5
IG580	838051	838448	397	59.4	26
IG581	840855	840944	89	15.2	14
IG583	841655	842030	375	95.8	23.5
IG584	842277	842344	67	19	4.5
IG587	845952	846156	204	56.2	39.5
IG588	847912	848100	188	36.4	4
IG590	851465	851605	140	53.4	5.5
IG592	854156	854264	108	281.8	9.5
IG594	855825	855922	97	49.2	1
IG597	860709	860909	200	31.2	1
IG599	863157	863253	96	37.2	3.5
IG603	869762	870005	243	19.6	10
IG606	876389	876815	426	101.8	3
IG607	878439	878635	196	12.6	0.5
IG610	882417	882757	340	224	13.5
IG613	886645	886716	71	8	1
IG614	887023	887134	111	18	1
IG615	888635	889069	434	23.6	8
IG616	890332	890385	53	8.8	1
IG619	895627	895817	190	105	11.5
IG620	898709	898828	119	49.6	5.5
IG621	901329	901632	303	14.8	3.5
IG622	902023	902108	85	18.8	8
IG624	904818	904902	84	442.8	138.5
IG625	905086	905231	145	98	14
IG626	906339	906420	81	13.6	3.5
IG628	908017	908178	161	563.6	30
IG630	909317	909608	291	988.4	138.5
IG631	910841	910969	128	74.2	17
IG633	913501	913555	54	122.6	29.5
IG634	914198	914254	56	75	4
IG635	916310	916474	164	308	28.5
IG636	917645	917731	86	441.8	127.5
IG637	918749	918909	160	614.6	174
IG638	919552	919631	79	25.6	0.5
IG639	920688	920738	50	39.4	27.5
IG640	921132	921188	56	5	7
IG641	921864	921967	103	8.4	1.5
IG643	923708	924948	1240	1266.2	309.5
IG644	927609	927834	225	188.6	21.5
IG645	930484	930950	466	78.8	15.5
IG646	931596	932276	680	76.6	21.5
IG647	932931	933000	69	10	1
IG648	934030	934717	687	19.6	4
IG649	935489	935574	85	23.2	2.5
IG650	936388	936454	66	34	0.5
IG651	937316	937479	163	12.4	5
IG652	937897	938109	212	818.2	46
IG653	940391	940453	62	32	0.5
IG654	941105	941187	82	18.2	1
IG655	942466	942677	211	88.6	3
IG656	944193	944340	147	92.6	0
IG657	944734	944935	201	492.6	3
IG658	948467	948556	89	4.8	0.5
IG660	951117	951180	63	7.6	1.5
IG662	952710	952822	112	62.4	2
IG664	953632	953724	92	72.4	12.5
IG665	954919	955074	155	71.4	11
IG667	958454	958520	66	38	2
IG668	960150	960339	189	107.4	22
IG671	965534	965980	446	904	23.5
IG673	967732	967895	163	52.6	1.5
IG674	968304	968421	117	714.6	589
IG675	970243	970502	259	84.6	36
IG676	972456	972543	87	91.4	11
IG677	973705	973803	98	99.6	2.5
IG678	975936	976072	136	42.2	7.5
IG680	978202	978478	276	117.6	5
IG681	978755	978931	176	7	1
IG682	981266	981421	155	65	5.5
IG683	982553	982759	206	51.2	39
IG685	985970	987230	1260	253.2	17
IG687	989860	989945	85	119	3.5
IG689	993454	993850	396	69	3.5
IG690	996294	996521	227	13.8	0
IG691	997704	997779	75	28	1
IG692	999298	999469	171	131.4	21
IG695	1002703	1002809	106	27.8	2
IG699	1006561	1006690	129	32	1
IG702	1010061	1010133	72	35.8	1
IG703	1014123	1014678	555	281.6	9
IG705	1015299	1015395	96	82.2	0.5
IG706	1016170	1016233	63	58.6	2.5
IG707	1016684	1017214	530	249.6	10
IG709	1019964	1020055	91	26.8	4.5
IG711	1021642	1022084	442	20.6	3.5
IG712	1023867	1024208	341	136.2	13.5
IG713	1025183	1025494	311	251.8	13.5
IG714	1026815	1027101	286	332.6	21.5
IG715	1029336	1029510	174	316	54
IG718	1032632	1032707	75	491.2	25.5
IG719	1033785	1033837	52	78.6	6.5
IG720	1034630	1034900	270	34.8	4
IG724	1041047	1041261	214	212.4	34
IG726	1043238	1043296	58	328.4	9
IG728	1046019	1046133	114	7.4	1
IG729	1050345	1050590	245	113.4	9.5
IG730	1051458	1051541	83	42.8	4.5
IG732	1052637	1052693	56	11.2	5.5
IG736	1056684	1057297	613	21	1.5
IG737	1057529	1057643	114	42.2	3
IG738	1057962	1058257	295	196.4	6.5
IG739	1060574	1060653	79	62.8	2.5
IG740	1061653	1061961	308	798	29.5
IG742	1064050	1064111	61	76	2
IG743	1064961	1065124	163	152	14.5
IG745	1067444	1067558	114	65.8	1.5
IG746	1069775	1069880	105	65	1
IG747	1073272	1073542	270	116.2	8
IG748	1073927	1074071	144	119.2	2.5
IG750	1075113	1075294	181	12.4	1
IG751	1076096	1076193	97	10	0
IG752	1076677	1076775	98	63	2.5
IG755	1078333	1078388	55	152	15.5
IG756	1078686	1078740	54	35.4	2
IG757	1081683	1081772	89	71	1
IG760	1090174	1090370	196	28.4	1.5
IG761	1093143	1093358	215	31.2	6
IG762	1094355	1094667	312	12.8	6.5
IG763	1094995	1095075	80	215.4	9
IG764	1096450	1096813	363	23.4	2.5
IG767	1101479	1101800	321	65.6	4.5
IG769	1106275	1106402	127	153.4	2.5
IG770	1107381	1107440	59	22.2	1.5
IG771	1108098	1108169	71	156.8	13
IG772	1108503	1108575	72	66.6	9.5
IG773	1109170	1109269	99	8.6	4
IG774	1110191	1110266	75	182.6	7.5
IG775	1111548	1111609	61	27.2	1
IG776	1112222	1112381	159	91.6	2.5
IG777	1113459	1114290	831	1176.2	39.5
IG780	1116524	1116648	124	99.6	5
IG783	1119938	1120019	81	59.2	7.5
IG785	1122147	1122219	72	26.8	3.5
IG786	1123597	1123711	114	206	11.5
IG788	1127002	1127086	84	40.8	5.5
IG789	1127882	1128088	206	225.4	25
IG790	1130104	1130188	84	62.8	1.5
IG792	1131420	1131622	202	339.2	27.5
IG793	1133258	1133330	72	204.2	4.5
IG795	1134567	1134782	215	384.6	37.5
IG797	1136480	1136570	90	334.4	7
IG798	1138059	1138312	253	108.4	102.5
IG799	1138907	1138964	57	48.4	18
IG800	1143647	1143733	86	30	2.5
IG801	1144466	1144561	95	70.6	2.5
IG804	1147977	1148424	447	119.6	16.5
IG805	1151685	1152009	324	24.6	0
IG808	1158735	1158915	180	18.6	3.5
IG809	1159306	1159372	66	3	0.5
IG811	1160432	1160541	109	14.4	3
IG813	1161150	1161294	144	18.8	2
IG814	1162471	1162546	75	9.4	5
IG815	1163375	1164569	1194	83.8	13
IG816	1165498	1165778	280	133.4	28
IG817	1166805	1167050	245	91	12
IG818	1168553	1168701	148	292.4	11
IG819	1170669	1171035	366	83.6	12
IG820	1172152	1172383	231	7	2
IG822	1173785	1173942	157	16.8	0.5
IG823	1174699	1175720	1021	175.4	17
IG824	1176285	1176925	640	808.6	41
IG826	1177372	1177625	253	57.2	4
IG827	1178391	1179393	1002	174.6	11
IG828	1180576	1180681	105	10.8	2.5
IG829	1182314	1182388	74	14	2
IG830	1183454	1183505	51	75.4	3
IG834	1186822	1186901	79	30.8	3
IG835	1187322	1187432	110	100.8	191
IG837	1190423	1190754	331	7.2	1
IG838	1192147	1192507	360	59.4	2
IG840	1196091	1196276	185	391.6	49
IG841	1197114	1197228	114	1520.4	393.5
IG842	1198081	1198153	72	94.4	51.5
IG843	1199372	1199423	51	74.2	8.5
IG844	1200369	1200764	395	137.4	2.5
IG845	1201659	1201714	55	166.6	2.5
IG846	1203110	1203310	200	533.4	46
IG848	1205232	1205301	69	237.2	8.5
IG849	1205797	1205981	184	280.4	15
IG850	1206417	1206517	100	74	16.5
IG851	1209656	1209753	97	52.8	1.5
IG852	1210483	1210592	109	71.8	3.5
IG853	1211382	1211557	175	35.4	6
IG854	1213862	1214510	648	42.4	10
IG855	1215130	1215596	466	286.4	7.5
IG856	1216053	1216466	413	30.8	4.5
IG857	1219029	1219245	216	57.8	1.5
IG858	1220185	1220571	386	245	245
IG859	1221853	1221956	103	94.4	6
IG860	1222785	1222994	209	1626	279.5
IG861	1224297	1224382	85	183.4	31.5
IG864	1228581	1228680	99	91.2	14.5
IG866	1230547	1230657	110	286.4	49.5
IG868	1231989	1232281	292	143.2	8
IG871	1236094	1236182	88	20	3.5
IG873	1238122	1238252	130	100.8	16.5
IG874	1239327	1239413	86	30	3
IG875	1239983	1240184	201	52.2	0.5
IG876	1240884	1241000	116	19.8	1
IG877	1241187	1241630	443	93.6	8
IG880	1243503	1243704	201	26.2	0.5
IG882	1247051	1247124	73	1	1
IG885	1251403	1251614	211	54.8	3.5
IG886	1252971	1253071	100	14.2	1
IG890	1261345	1261919	574	3688.6	79
IG891	1262157	1262269	112	25	1.5
IG892	1264127	1264603	476	38.4	4.5
IG893	1264946	1265084	138	14.4	0
IG895	1266984	1267344	360	237.4	30.5
IG897	1269008	1269149	141	193.8	23
IG898	1269957	1270059	102	14	1.5
IG900	1271907	1272420	513	3003.2	686.5
IG902	1274766	1274897	131	16.2	2
IG903	1275549	1276297	748	1186.2	386
IG904	1277747	1277890	143	24.2	2
IG905	1278819	1278901	82	33	8
IG907	1281871	1282303	432	206.2	26
IG908	1282892	1283053	161	514	87.5
IG910	1284861	1284989	128	657.6	7.5
IG911	1286286	1286592	306	153.8	42
IG912	1287019	1287325	306	370.8	174.5
IG914	1292740	1292795	55	88.6	51.5
IG917	1296053	1296149	96	55.6	2.5
IG919	1298691	1298761	70	46.6	4.5
IG921	1300123	1300301	178	76.2	12
IG922	1301214	1301382	168	114	62
IG924	1302680	1302928	248	741.6	78.5
IG925	1305500	1305666	166	862.2	147
IG926	1306000	1306199	199	241.6	25
IG927	1308791	1309002	211	172.8	38
IG930	1313298	1313722	424	481.4	135
IG932	1319981	1320032	51	7	0
IG933	1321452	1321517	65	17	0
IG935	1325610	1325773	163	313.4	29.5
IG936	1327511	1327686	175	77.6	7
IG937	1329304	1329387	83	2.8	1
IG938	1332009	1332089	80	21.6	3.5
IG940	1333857	1333928	71	12	4.5
IG941	1334844	1334924	80	23	1
IG944	1338512	1339000	488	391.2	34.5
IG946	1340523	1340656	133	2558.8	348
IG948	1341289	1341355	66	298	40
IG949	1342604	1342939	335	944	47.5
IG950	1345168	1345257	89	2	0.5
IG952	1348623	1348716	93	33.4	5
IG954	1351124	1351188	64	175	8.5
IG956	1354135	1354240	105	199	26
IG958	1355660	1355833	173	12.2	1
IG959	1357049	1357290	241	43.4	1
IG960	1357624	1357756	132	131	6.5
IG963	1363360	1363500	140	246	3
IG964	1364149	1364410	261	34	4
IG965	1365185	1365341	156	321.4	139
IG969	1368720	1368829	109	69	3
IG970	1370824	1370917	93	18.4	4
IG971	1371476	1371774	298	281.2	21
IG973	1374196	1374319	123	226.8	43.5
IG974	1376167	1376227	60	222.2	5.5
IG975	1376825	1376973	148	747.6	81
IG979	1381864	1381939	75	37.4	6.5
IG980	1383041	1383210	169	43.4	5.5
IG981	1384201	1384275	74	151.4	14
IG983	1386676	1386854	178	56.6	3.5
IG984	1387716	1387795	79	47.2	4.5
IG985	1388627	1388682	55	82.4	3.5
IG986	1389243	1389354	111	134.8	2.5
IG987	1393000	1393191	191	145.6	9.5
IG988	1393981	1394176	195	141	0.5
IG989	1399239	1399293	54	46	2
IG990	1399903	1399967	64	16.4	3.5
IG991	1404602	1404714	112	57.6	3.5
IG993	1409357	1409481	124	63.8	6.5
IG995	1410371	1410428	57	2.4	1
IG996	1411818	1411891	73	144	4.5
IG997	1413086	1413257	171	1102.6	1528
IG999	1415839	1416178	339	61.6	5
IG1000	1417346	1417655	309	39.6	3
IG1001	1418355	1418576	221	301	9
IG1002	1418952	1419011	59	192.4	15
IG1003	1419747	1419958	211	188.4	5.5
IG1004	1420301	1420407	106	91.4	6.5
IG1005	1424049	1424194	145	66.6	10
IG1006	1425292	1425435	143	102.2	5.5
IG1007	1425913	1426161	248	15.4	3
IG1012	1437116	1437321	205	49.6	30
IG1013	1437814	1437906	92	196.8	90
IG1014	1440750	1440802	52	55.2	5.5
IG1015	1441289	1441345	56	95.6	2
IG1017	1443398	1443479	81	36.6	6
IG1018	1445046	1445496	450	126.2	1
IG1019	1445833	1446376	543	83.8	21
IG1021	1451778	1451994	216	223.4	7
IG1022	1452946	1453201	255	3186	37.5
IG1023	1455011	1455160	149	618.6	13
IG1024	1455404	1455492	88	232.6	14
IG1026	1458210	1458292	82	92.8	4
IG1027	1459508	1459763	255	443	117
IG1037	1469504	1469668	164	231.6	9
IG1038	1470251	1470318	67	7.8	2.5
IG1039	1471576	1477131	5555	3.48428e+07	3.80793e+07
IG1040	1479117	1479196	79	54	6.5
IG1041	1480823	1480891	68	112.4	4
IG1043	1484216	1484276	60	72.6	4.5
IG1046	1487030	1487158	128	219.6	19.5
IG1047	1488074	1488151	77	109.6	5.5
IG1048	1489964	1490114	150	76.2	3.5
IG1061	1512604	1513044	440	104	8
IG1062	1517361	1517488	127	10.8	0
IG1063	1518559	1518760	201	94.2	23
IG1064	1519133	1519197	64	112.8	12
IG1067	1524819	1525290	471	143.2	11
IG1068	1526215	1526609	394	10.6	3
IG1069	1530090	1530170	80	23.6	1
IG1070	1530924	1531345	421	60.4	4.5
IG1071	1532369	1532440	71	84.6	2.5
IG1072	1533632	1533945	313	130.6	6
IG1073	1535391	1535680	289	340.2	47
IG1074	1537643	1537780	137	80.4	3
IG1075	1538168	1538387	219	26	4.5
IG1076	1539210	1539509	299	217.2	34
IG1077	1540644	1541017	373	342.2	30.5
IG1078	1541804	1541991	187	130	22
IG1080	1543254	1543356	102	3.8	0
IG1082	1546991	1547069	78	13.2	0.5
IG1083	1547532	1547829	297	117.6	62
IG1086	1561268	1561461	193	363.8	14.5
IG1087	1563387	1563691	304	559	10
IG1088	1564265	1564398	133	1343.6	65.5
IG1089	1565026	1565090	64	816.8	140
IG1091	1566696	1566822	126	213.8	4
IG1092	1568035	1568106	71	62.8	4
IG1093	1570968	1572124	1156	74.6	20.5
IG1094	1573856	1574109	253	2021.6	78
IG1095	1574766	1574847	81	67.4	105.5
IG1097	1576795	1576927	132	108.8	10
IG1098	1577531	1577610	79	116.2	4.5
IG1100	1580421	1580588	167	48.6	18.5
IG1101	1581072	1581142	70	80.4	59
IG1102	1581968	1582163	195	7.8	93
IG1105	1588481	1588564	83	58.8	10.5
IG1106	1589171	1589383	212	161.2	26.5
IG1107	1590291	1590394	103	56.4	4
IG1110	1593324	1593502	178	66.6	5.5
IG1111	1593977	1594039	62	110.6	41
IG1116	1604758	1604875	117	17	2
IG1117	1606145	1606383	238	33	4.5
IG1118	1607971	1608080	109	63.2	1
IG1119	1611269	1611431	162	40.2	1
IG1121	1612949	1613304	355	120.8	4.5
IG1123	1616348	1616958	610	534.6	43.5
IG1124	1617385	1617714	329	14.6	0.5
IG1125	1618069	1618206	137	329.6	25
IG1126	1619683	1619788	105	4.2	3.5
IG1127	1622090	1622204	114	103.2	5.5
IG1128	1622691	1623284	593	234.2	23
IG1130	1625364	1625415	51	99.4	2
IG1132	1630198	1630635	437	164.4	14.5
IG1133	1634626	1635026	400	140.8	31.5
IG1135	1638228	1638345	117	42.6	10.5
IG1138	1642424	1642534	110	28.8	0.5
IG1139	1644259	1644360	101	141.4	2.5
IG1142	1653577	1653670	93	62.2	3
IG1143	1655501	1655606	105	70.4	11.5
IG1144	1656720	1656960	240	21.4	6.5
IG1149	1662283	1662638	355	162.6	7
IG1151	1666045	1666201	156	68.8	4.5
IG1152	1666763	1666987	224	440.8	17
IG1154	1669143	1669280	137	760.8	8
IG1156	1672383	1672454	71	44.2	0
IG1162	1678903	1679319	416	139	44.5
IG1163	1680628	1681205	577	289.8	18.5
IG1164	1681965	1682154	189	59.6	2.5
IG1167	1687887	1687938	51	23.2	0.5
IG1168	1689229	1689300	71	65.2	5
IG1169	1689919	1690332	413	185.8	36
IG1172	1692710	1692921	211	105.2	3.5
IG1173	1693822	1693993	171	58.2	3.5
IG1175	1695143	1695278	135	49.4	4
IG1176	1696442	1696724	282	626.4	15.5
IG1178	1699893	1700209	316	161.2	8
IG1179	1701092	1701292	200	61	2.5
IG1180	1702592	1703071	479	841.2	45.5
IG1184	1708649	1708868	219	48.8	31
IG1186	1710602	1710730	128	10.4	0.5
IG1188	1712067	1712299	232	22.2	2
IG1189	1714052	1714169	117	397	14
IG1194	1728408	1728950	542	39.4	12.5
IG1195	1729449	1729499	50	8	0
IG1196	1731255	1731370	115	27.2	2.5
IG1197	1733038	1733113	75	69	6
IG1198	1733549	1733607	58	14.6	2
IG1199	1735410	1735973	563	3341	1666.5
IG1200	1736211	1736516	305	1581.6	579
IG1201	1739643	1739853	210	23.4	1
IG1202	1742191	1742241	50	33.8	2
IG1204	1744370	1744423	53	18	39.5
IG1205	1744835	1745061	226	451	26.5
IG1209	1747625	1747691	66	58.4	2
IG1211	1753332	1753507	175	22.4	3
IG1213	1757309	1757678	369	58.6	9
IG1215	1760928	1760994	66	18.8	2.5
IG1216	1761604	1761741	137	30.2	3.5
IG1224	1773828	1773925	97	684	10.5
IG1225	1774619	1774857	238	107	5.5
IG1226	1775143	1775389	246	71.8	13.5
IG1227	1779047	1779191	144	103	4.5
IG1229	1779723	1779927	204	6.6	0
IG1230	1780240	1780343	103	5.2	0
IG1232	1782583	1782755	172	86.2	45
IG1233	1783227	1783306	79	47	4.5
IG1235	1784300	1784494	194	31.6	1
IG1236	1786527	1786581	54	35.4	8.5
IG1239	1789835	1790281	446	135.6	13.5
IG1241	1792234	1792397	163	286.8	14.5
IG1242	1793739	1793994	255	170.6	42
IG1246	1799482	1799580	98	56.2	13.5
IG1250	1805999	1806178	179	67	4
IG1252	1807761	1807900	139	18.4	2.5
IG1253	1810149	1810237	88	169.6	7.5
IG1254	1811057	1811124	67	348.8	10
IG1255	1814576	1815250	674	1300.8	11
IG1256	1816080	1816186	106	48	8
IG1258	1818516	1818572	56	33.4	3
IG1259	1823272	1823357	85	215	206
IG1261	1825886	1825995	109	102.8	31
IG1263	1827869	1828177	308	2236	244
IG1264	1828796	1828862	66	146.2	5
IG1265	1830560	1830662	102	31.6	3
IG1266	1833378	1833539	161	1098.6	105
IG1268	1836235	1836384	149	212.8	6
IG1269	1836829	1837072	243	101.8	15
IG1270	1842241	1842448	207	120.8	10.5
IG1274	1848457	1848514	57	52.8	5
IG1275	1852034	1852270	236	3381.2	476.5
IG1277	1853121	1853181	60	689.2	10.5
IG1280	1855453	1855761	308	80.6	27.5
IG1281	1856695	1856771	76	85.6	35.5
IG1283	1858536	1858730	194	162.4	10
IG1284	1862252	1862344	92	140.8	13
IG1285	1865381	1865573	192	20	2.5
IG1287	1872558	1872636	78	45.4	2.5
IG1288	1874050	1874157	107	38.2	6.5
IG1289	1875220	1875301	81	43.6	13
IG1292	1891078	1891223	145	34.2	3
IG1294	1895341	1895722	381	98.4	6.5
IG1298	1898206	1898297	91	14.4	1
IG1300	1899915	1900238	323	24	5.5
IG1301	1900974	1901044	70	9.6	0.5
IG1302	1902295	1902394	99	57.6	2.5
IG1304	1906241	1906400	159	78.4	8.5
IG1305	1907319	1907591	272	272.2	6.5
IG1307	1912080	1912150	70	70	16
IG1308	1912919	1912976	57	1.6	1.5
IG1310	1914875	1915524	649	496.4	39
IG1314	1921445	1921539	94	219	1.5
IG1316	1923688	1923826	138	109	4.5
IG1317	1927136	1927208	72	86.2	5
IG1318	1928574	1929128	554	308.6	11.5
IG1319	1929720	1929783	63	174.6	5
IG1322	1933877	1934879	1002	447.8	65
IG1324	1941678	1941850	172	43.6	1
IG1326	1944755	1944806	51	13	0.5
IG1328	1946419	1947027	608	190.8	7
IG1329	1947633	1947858	225	60.8	16
IG1331	1951750	1951849	99	6.6	2.5
IG1334	1955568	1955689	121	119.2	1.5
IG1335	1957244	1957674	430	111.8	8.5
IG1337	1959790	1959852	62	29.8	1729
IG1338	1960486	1960771	285	31.4	1105.5
IG1339	1961015	1961288	273	11.2	85.5
IG1340	1961787	1962225	438	20	348.5
IG1341	1965369	1965654	285	52.6	1428.5
IG1343	1967636	1967702	66	3.2	3
IG1345	1968909	1969001	92	28.8	2.5
IG1346	1970703	1970986	283	196.8	16
IG1347	1971990	1972135	145	25.4	3.5
IG1348	1973567	1973627	60	78.2	3.5
IG1349	1976226	1976597	371	525	15
IG1350	1977884	1977966	82	63.2	2.5
IG1351	1979566	1979618	52	3.6	2.5
IG1352	1981002	1981127	125	182.8	5.5
IG1354	1984774	1984976	202	176.8	2.5
IG1355	1986669	1986851	182	30	2.5
IG1359	1989565	1989830	265	22.8	2
IG1360	1992576	1993150	574	58.2	6.5
IG1362	1995841	1996149	308	11	3.5
IG1366	2000005	2000071	66	54.2	7
IG1367	2000432	2000611	179	58.8	3.5
IG1368	2002469	2002623	154	506.8	16
IG1370	2006446	2006633	187	601.4	25
IG1371	2006946	2007017	71	570	78.5
IG1372	2007765	2007829	64	10.4	0.5
IG1374	2010554	2010653	99	7	0.5
IG1375	2011959	2012078	119	59.8	1.5
IG1376	2012529	2012683	154	106.4	24
IG1377	2014478	2014696	218	37.6	9.5
IG1379	2017475	2017737	262	251.2	29.5
IG1380	2020563	2020631	68	78.2	7.5
IG1382	2024627	2024825	198	20.8	3.5
IG1383	2025030	2025298	268	38	6.5
IG1384	2026397	2026474	77	61.2	2
IG1386	2027970	2028422	452	180.4	35
IG1387	2029476	2029901	425	150	42.5
IG1388	2030202	2030691	489	3747	463.5
IG1389	2030977	2031063	86	906.8	167.5
IG1390	2031967	2032237	270	651.6	68
IG1391	2038531	2039156	625	219.2	2.5
IG1392	2039349	2039450	101	14.4	7.5
IG1393	2041419	2041998	579	16.8	4.5
IG1394	2043271	2043381	110	3.8	0.5
IG1395	2044774	2044920	146	50.2	3.5
IG1396	2046841	2047020	179	11.8	3
IG1397	2047348	2047684	336	137.8	37
IG1400	2049596	2049918	322	337.2	67
IG1401	2051149	2051279	130	140.2	16
IG1402	2052687	2052930	243	397.4	26.5
IG1403	2053288	2053440	152	186	18.5
IG1405	2055358	2055678	320	266	59
IG1406	2056111	2056518	407	434.2	468
IG1407	2057422	2057525	103	136.2	11.5
IG1408	2058192	2058253	61	140.8	7.5
IG1409	2058959	2059592	633	86.2	12
IG1410	2061057	2061175	118	93.6	9
IG1411	2062673	2062806	133	69	13
IG1412	2064727	2064796	69	12.6	0.5
IG1414	2068882	2069077	195	103	10
IG1418	2072355	2072593	238	1071.4	73.5
IG1419	2073823	2073940	117	165.4	43
IG1420	2074436	2074838	402	269.2	58.5
IG1421	2075517	2075568	51	150.2	7.5
IG1423	2078701	2078926	225	436	24.5
IG1427	2084635	2084753	118	271.4	4.5
IG1428	2086980	2087254	274	141.2	6
IG1429	2087911	2087968	57	6.6	1
IG1430	2089517	2089678	161	40.8	8.5
IG1431	2092084	2092256	172	480.4	68
IG1435	2096598	2096874	276	69.6	21
IG1440	2103041	2103181	140	88.2	67
IG1442	2104822	2104982	160	116.4	4
IG1445	2107682	2107733	51	39.8	2
IG1446	2108712	2109162	450	288.4	7.5
IG1447	2109469	2109541	72	71.8	19
IG1449	2112965	2113137	172	55.8	5
IG1450	2115475	2115761	286	35.6	1.5
IG1451	2117247	2117344	97	16.8	4
IG1453	2120694	2120792	98	141.8	10.5
IG1454	2121429	2121492	63	285.4	27
IG1457	2123610	2123681	71	27.2	1
IG1459	2124823	2125337	514	335.2	34
IG1460	2125818	2125901	83	99.2	18
IG1461	2127966	2128019	53	53.8	1
IG1470	2135866	2136255	389	585.8	10
IG1471	2137399	2137516	117	383.4	81.5
IG1472	2138078	2138658	580	140.4	9.5
IG1473	2139016	2139073	57	16.6	2.5
IG1474	2139686	2139738	52	35.4	6
IG1478	2141868	2142518	650	108.4	31.5
IG1480	2144881	2144937	56	25.8	1.5
IG1482	2148953	2149003	50	47	1
IG1483	2150273	2150361	88	12.4	1
IG1484	2150767	2150951	184	504.8	63
IG1487	2152894	2153232	338	92.4	6
IG1490	2156600	2156703	103	61.4	17.5
IG1491	2157298	2157379	81	184.2	12
IG1492	2157986	2158084	98	202	10.5
IG1493	2159090	2159188	98	16.4	0.5
IG1494	2160327	2160460	133	150.6	21
IG1495	2162761	2162929	168	129.6	8
IG1496	2167241	2167646	405	89.8	6.5
IG1497	2170611	2171058	447	894	13.5
IG1498	2171524	2171620	96	101.8	2.5
IG1500	2173794	2174064	270	41.8	12.5
IG1502	2176929	2177084	155	112.2	15
IG1504	2179435	2179670	235	68	10
IG1509	2183238	2183369	131	9.4	3.5
IG1512	2187158	2187381	223	8.8	1
IG1515	2194433	2194641	208	245	4.5
IG1516	2195933	2195986	53	3.2	0
IG1517	2197352	2197505	153	89.6	7
IG1518	2197959	2198021	62	63.4	0
IG1519	2198424	2198711	287	101.6	5.5
IG1522	2200485	2200723	238	16.2	3
IG1525	2204705	2204863	158	85.2	2
IG1526	2205272	2205579	307	109	10
IG1527	2206801	2207697	896	49.2	8.5
IG1534	2218716	2218841	125	25.6	5.5
IG1535	2219250	2219751	501	39.2	8.5
IG1536	2220799	2220905	106	35	7
IG1537	2223163	2223340	177	320.4	6.5
IG1538	2224028	2224217	189	531.6	26.5
IG1539	2225187	2225410	223	260.6	10
IG1540	2225831	2226241	410	587.2	95
IG1541	2228560	2228988	428	81.2	45.5
IG1542	2229901	2230008	107	12.4	4.5
IG1543	2230609	2231023	414	35.2	7
IG1544	2231453	2231677	224	267.4	32
IG1545	2232218	2232736	518	149.4	33
IG1546	2233636	2234302	666	162.8	48.5
IG1547	2234648	2234988	340	50.4	16.5
IG1548	2237574	2237625	51	43.4	13.5
IG1549	2237983	2238138	155	2.8	2.5
IG1550	2238907	2239001	94	14.4	205.5
IG1551	2239956	2240156	200	14.6	741
IG1552	2242875	2242942	67	58.4	101.5
IG1553	2243720	2243813	93	18.6	5
IG1554	2245137	2245206	69	1.8	1.5
IG1556	2247583	2247657	74	97.4	5
IG1557	2248441	2248560	119	72.4	20
IG1558	2249419	2249475	56	18.2	20.5
IG1560	2251882	2251999	117	91.4	33
IG1561	2255984	2256081	97	117.2	2518.5
IG1562	2256427	2256614	187	30.2	35
IG1563	2257941	2258027	86	2.8	0
IG1565	2258670	2258851	181	42.4	2
IG1567	2259819	2260440	621	246.6	30.5
IG1568	2261672	2261813	141	86.4	6.5
IG1569	2263071	2263423	352	23.4	5.5
IG1570	2265037	2265277	240	100.4	4
IG1572	2266719	2266802	83	80.2	11
IG1575	2268107	2268690	583	75.8	11
IG1576	2270239	2270747	508	172.6	9
IG1577	2271747	2271860	113	14	5.5
IG1579	2274507	2274566	59	5.4	15.5
IG1582	2278931	2279126	195	120.4	8444
IG1583	2280123	2280237	114	110.6	753.5
IG1584	2281081	2281291	210	8.4	1
IG1590	2289598	2289682	84	48.6	4.5
IG1594	2306985	2307290	305	133.6	11.5
IG1595	2307516	2307818	302	301.6	45
IG1596	2310754	2310910	156	64.8	1.5
IG1598	2313048	2313122	74	55.2	6.5
IG1599	2313837	2314084	247	157.8	4.5
IG1602	2315060	2315171	111	19.2	7.5
IG1603	2317084	2317166	82	44.2	1.5
IG1604	2320752	2320855	103	12.6	3
IG1605	2321225	2321448	223	136.6	18.5
IG1608	2326808	2326941	133	20.4	0.5
IG1609	2330145	2330211	66	21.2	1
IG1612	2332878	2333034	156	36.4	3
IG1614	2334293	2335056	763	59.6	5.5
IG1615	2337868	2338062	194	1026	48.5
IG1616	2338504	2338706	202	698.2	23.5
IG1617	2342943	2343024	81	122.4	2
IG1618	2344223	2344408	185	114.6	7.5
IG1625	2353296	2353362	66	106.2	15.5
IG1627	2356676	2356726	50	6.2	0.5
IG1628	2358205	2358386	181	26.6	2
IG1629	2360040	2360237	197	113.8	3
IG1630	2363280	2363388	108	162.6	2
IG1632	2364780	2365462	682	127	6.5
IG1633	2366725	2367356	631	36.6	7.5
IG1634	2367654	2367708	54	7.6	0.5
IG1635	2368441	2368980	539	503.6	18
IG1636	2370791	2370902	111	192.4	9.5
IG1637	2372568	2372627	59	7.8	0.5
IG1640	2376289	2376568	279	118.6	48
IG1643	2378311	2378383	72	5.6	2.5
IG1645	2379726	2379803	77	41	0.5
IG1647	2380943	2381068	125	2.8	2
IG1648	2386066	2386290	224	17.6	4.5
IG1650	2387971	2388613	642	202	12
IG1653	2392458	2392514	56	79.4	23.5
IG1654	2393319	2393408	89	32	19
IG1655	2393640	2393848	208	87.8	8.5
IG1657	2395236	2395298	62	99.8	5.5
IG1658	2396837	2396899	62	189	669.5
IG1660	2398405	2398717	312	881	35.5
IG1663	2401721	2402190	469	20.2	5.5
IG1664	2402509	2402974	465	136.6	34
IG1665	2404034	2404162	128	188.4	17.5
IG1666	2404520	2404613	93	420.6	9.5
IG1667	2405397	2405663	266	798.8	34
IG1668	2405955	2406115	160	523	13.5
IG1671	2409523	2409694	171	312.8	12
IG1675	2422002	2422268	266	341.2	703.5
IG1676	2423136	2423237	101	1987.6	1122
IG1677	2424837	2425045	208	169.6	21.5
IG1679	2429857	2430156	299	38.4	1.5
IG1680	2431419	2431562	143	97.8	55
IG1681	2431968	2432232	264	60.8	63.5
IG1682	2432854	2432948	94	43.2	3
IG1683	2434535	2434844	309	182.4	71
IG1685	2437885	2437938	53	36.4	3.5
IG1686	2439139	2439279	140	56.6	4.5
IG1687	2439946	2440329	383	167.8	13.5
IG1688	2441719	2441808	89	39.8	5
IG1690	2443213	2443299	86	73.2	3.5
IG1692	2445328	2445412	84	152	173.5
IG1693	2446945	2447063	118	200.2	11.5
IG1694	2447499	2447602	103	82	3.5
IG1695	2447993	2448157	164	60.4	7
IG1697	2451191	2451244	53	27.8	2
IG1698	2452019	2452112	93	229.8	4
IG1699	2453271	2453816	545	236.2	5
IG1700	2456742	2456898	156	52.4	3.5
IG1702	2461326	2461501	175	180.2	5.5
IG1703	2463046	2463230	184	838.6	22
IG1705	2464750	2464994	244	268.6	37
IG1706	2466954	2467050	96	63.8	5
IG1707	2468026	2468228	202	820.4	45.5
IG1709	2469286	2469384	98	215.8	22
IG1710	2470828	2470955	127	145.6	31.5
IG1711	2471331	2471408	77	90.4	10.5
IG1712	2473241	2473397	156	171.8	19.5
IG1713	2475969	2476039	70	83.8	11
IG1717	2481700	2481962	262	161.6	25
IG1718	2484530	2484581	51	74.6	2.5
IG1721	2489050	2489366	316	1178.2	53.5
IG1723	2493741	2493834	93	99.2	2.5
IG1724	2495398	2495458	60	43.2	4.5
IG1725	2497022	2497739	717	70.2	5
IG1726	2498586	2498829	243	283.2	29.5
IG1727	2500372	2500928	556	92861.8	150524
IG1729	2505698	2506275	577	149.8	4.5
IG1730	2509374	2509486	112	22.4	3
IG1731	2510255	2510712	457	471.6	39.5
IG1733	2512486	2512536	50	167.4	17.5
IG1734	2515243	2515301	58	158.8	6.5
IG1735	2516547	2516784	237	102.4	7.5
IG1736	2517694	2517768	74	832.8	57
IG1739	2522163	2522357	194	138	2.5
IG1740	2523174	2523238	64	7.2	0
IG1741	2525443	2525562	119	23.4	2.5
IG1742	2527917	2527981	64	28	1
IG1745	2529173	2529338	165	245.8	6.5
IG1746	2529873	2530001	128	177.2	10.5
IG1748	2531896	2532242	346	269.4	8.5
IG1749	2533964	2534039	75	113	7
IG1751	2535551	2535638	87	2.8	0.5
IG1752	2538349	2538697	348	110.4	36.5
IG1753	2539928	2540101	173	34.6	14
IG1754	2541389	2541641	252	45.6	5
IG1756	2544620	2544695	75	2.4	0.5
IG1757	2545224	2545329	105	253.8	4
IG1758	2545630	2545734	104	397	5.5
IG1759	2546430	2546485	55	14.8	0.5
IG1760	2546804	2546880	76	215.4	11
IG1761	2548938	2549121	183	315.8	5
IG1763	2551325	2551557	232	67	20
IG1764	2552938	2553170	232	137.4	22.5
IG1765	2554830	2554935	105	35.2	1
IG1766	2555875	2555938	63	10	0.5
IG1769	2558809	2558874	65	60.2	7.5
IG1770	2559568	2559700	132	19.4	2.5
IG1771	2562456	2562596	140	306.8	6
IG1772	2563113	2563171	58	175	10.5
IG1775	2565031	2565324	293	36.4	3.5
IG1776	2566549	2566769	220	108.6	23
IG1777	2567409	2567501	92	197	13
IG1779	2568889	2569079	190	186.6	8
IG1781	2572001	2572073	72	30.2	6.5
IG1783	2573706	2573810	104	244.6	34.5
IG1785	2575224	2575806	582	69.8	20
IG1786	2577097	2577191	94	24	0.5
IG1788	2578695	2580416	1721	339.4	42.5
IG1789	2581134	2581840	706	311.8	23.5
IG1790	2582297	2583432	1135	122.2	19
IG1791	2583778	2583881	103	9.6	2
IG1792	2584407	2584483	76	26.6	2
IG1793	2584754	2585049	295	148.2	9
IG1798	2596268	2596331	63	15.4	2
IG1799	2596779	2597006	227	184.8	39.5
IG1801	2600478	2600728	250	94.4	23.5
IG1803	2603460	2603692	232	84.6	11
IG1804	2604221	2604294	73	4.4	0.5
IG1805	2604682	2604793	111	54	2.5
IG1806	2608320	2608793	473	1575.4	49.5
IG1808	2610420	2610834	414	176.8	13.5
IG1809	2611804	2611866	62	61.4	2
IG1810	2612986	2613104	118	108.4	12.5
IG1811	2614062	2614690	628	245	13.5
IG1812	2617580	2617664	84	60.6	30
IG1813	2618907	2619594	687	866.2	134
IG1814	2620015	2620269	254	62.6	5.5
IG1817	2623751	2623818	67	4.2	1
IG1818	2625802	2625885	83	283.6	31
IG1820	2626518	2626651	133	1887	299.5
IG1821	2626979	2627169	190	277.8	16
IG1822	2628697	2628778	81	82.6	1.5
IG1823	2630318	2630534	216	137.6	4.5
IG1824	2632074	2632920	846	224.2	18
IG1825	2634097	2634525	428	89.6	8.5
IG1827	2636888	2637685	797	1064	264
IG1828	2639534	2639670	136	164.4	4
IG1829	2641063	2641243	180	77.2	34
IG1830	2642041	2642147	106	167.6	32.5
IG1831	2644257	2644317	60	1.6	1.5
IG1832	2646672	2646744	72	23.6	1.5
IG1834	2651557	2651750	193	39.8	8
IG1835	2651937	2652034	97	57.4	14.5
IG1837	2653986	2654059	73	108.6	9
IG1838	2655092	2655262	170	735.4	10
IG1840	2656114	2656212	98	225.8	4
IG1841	2667114	2667252	138	30.6	1.5
IG1842	2675836	2675933	97	7.2	1
IG1843	2677632	2677726	94	10.2	0.5
IG1845	2680004	2680762	758	626.6	52.5
IG1846	2683141	2683245	104	69.8	3.5
IG1847	2684265	2684676	411	3499.4	51
IG1849	2689940	2690069	129	59.4	2.5
IG1850	2692074	2692796	722	8854	11813.5
IG1853	2697713	2697836	123	104.2	20
IG1854	2698056	2698526	470	154.8	30
IG1855	2700456	2700532	76	46	3.5
IG1857	2703837	2704006	169	109.4	49.5
IG1858	2704436	2704694	258	19.6	8
IG1859	2705517	2706014	497	54.4	6.5
IG1860	2709964	2710072	108	256.6	5.5
IG1864	2713783	2714121	338	97.2	8
IG1865	2715349	2715469	120	53.4	1
IG1866	2716313	2716392	79	73.8	1.5
IG1867	2718807	2719080	273	95	55.5
IG1868	2719354	2719594	240	11.6	1.5
IG1869	2720642	2720773	131	46	5.5
IG1870	2721776	2721863	87	33.4	0.5
IG1872	2725476	2726190	714	113.6	6.5
IG1875	2728265	2728434	169	294.6	9.5
IG1876	2732748	2733227	479	29.8	3
IG1877	2734143	2734373	230	25.2	4
IG1878	2737007	2737114	107	27.6	1
IG1879	2739685	2739769	84	682.6	25.5
IG1881	2740360	2740706	346	285.8	33
IG1882	2744983	2745311	328	204.4	32
IG1884	2750224	2750310	86	60.4	6.5
IG1885	2751571	2751659	88	7.2	0.5
IG1886	2752179	2752259	80	79.4	1.5
IG1887	2752659	2752845	186	96.8	2.5
IG1890	2756703	2756933	230	241.8	56
IG1892	2759487	2759776	289	902.2	53
IG1893	2760686	2760851	165	73.8	8.5
IG1894	2762379	2762528	149	418.2	25.5
IG1895	2763773	2763888	115	254.6	8.5
IG1896	2765290	2765652	362	420.4	40.5
IG1899	2768158	2768258	100	10.6	1.5
IG1900	2768883	2768983	100	23	0.5
IG1901	2771570	2771641	71	155.6	6
IG1902	2772146	2772364	218	442.2	22.5
IG1903	2773034	2773175	141	20	2
IG1904	2775203	2775269	66	43	1
IG1908	2782261	2782363	102	320.8	3
IG1909	2784041	2784120	79	140	4
IG1911	2785917	2786572	655	397	149
IG1913	2792493	2792720	227	174.4	33.5
IG1914	2793987	2794347	360	65.2	6.5
IG1915	2795119	2795298	179	96.2	4.5
IG1916	2797384	2797464	80	23.4	1
IG1917	2801144	2801251	107	24.2	0.5
IG1918	2806235	2806662	427	14.6	1.5
IG1919	2808029	2808080	51	8.2	1.5
IG1923	2812095	2812352	257	558.2	124.5
IG1926	2819869	2819950	81	12.2	1.5
IG1927	2821595	2821709	114	25.2	1
IG1928	2822358	2822435	77	58	38.5
IG1929	2824592	2824675	83	4.2	1.5
IG1931	2827088	2827154	66	6.4	1
IG1932	2827803	2828553	750	454.2	60.5
IG1933	2829802	2830158	356	270.6	21.5
IG1934	2830582	2830874	292	130.6	2.5
IG1936	2832590	2832761	171	16	6
IG1937	2833760	2834106	346	80	19
IG1938	2835334	2835782	448	369.6	52
IG1939	2837262	2837385	123	582.8	25.5
IG1940	2837614	2837681	67	73	2
IG1941	2839929	2840120	191	536.6	107
IG1942	2849331	2849849	518	591.2	50.5
IG1943	2850573	2851088	515	65.2	5
IG1945	2852670	2852872	202	3.2	0.5
IG1947	2854685	2854935	250	82.4	5.5
IG1948	2857780	2857850	70	181.8	7.5
IG1955	2864833	2865127	294	51.4	2.5
IG1956	2866340	2866465	125	132.6	2.5
IG1957	2868060	2868151	91	3.2	1
IG1959	2869236	2869724	488	340	53.5
IG1960	2870363	2870772	409	68.8	5.5
IG1963	2876484	2876573	89	140.8	16.5
IG1964	2876964	2877069	105	30.6	3.5
IG1965	2877745	2877828	83	57.6	128.5
IG1967	2879928	2880072	144	52.8	2
IG1968	2881051	2881406	355	252.2	5
IG1969	2881701	2881755	54	74.2	3.5
IG1970	2882146	2882287	141	126.2	9
IG1972	2884333	2884608	275	524	28
IG1975	2894407	2894509	102	18	0.5
IG1976	2895959	2896010	51	75.6	1
IG1977	2897802	2898040	238	19.2	2
IG1981	2900689	2900915	226	4.4	0
IG1983	2903530	2903636	106	15.8	1
IG1984	2904540	2904818	278	107.6	3.5
IG1986	2907739	2907823	84	299.6	24
IG1988	2910899	2911001	102	194.6	20.5
IG1991	2915735	2915843	108	194.4	7.5
IG1992	2916192	2916357	165	104	5
IG1993	2917708	2917868	160	285.4	4.5
IG1994	2921376	2921548	172	102.4	6
IG1996	2925382	2925489	107	49.2	4
IG1997	2926137	2926352	215	94.8	3.5
IG1999	2927907	2927987	80	323.2	3.5
IG2001	2929958	2930341	383	254.8	37
IG2003	2931559	2931690	131	244.6	6
IG2006	2934069	2934195	126	22.8	3
IG2007	2934871	2935043	172	41.6	2.5
IG2010	2943266	2943597	331	102.8	6.5
IG2011	2944984	2945327	343	14.4	3
IG2013	2946286	2946431	145	42.4	2
IG2015	2948557	2948633	76	7	0
IG2016	2949456	2949590	134	47.6	742.5
IG2019	2952502	2952559	57	27	6976
IG2020	2952992	2953504	512	16.6	5961
IG2021	2954747	2955055	308	43.4	23
IG2022	2955419	2955764	345	91.2	3123
IG2024	2957431	2957545	114	26.6	38.5
IG2025	2958345	2958905	560	257	61.5
IG2026	2959188	2959331	143	320.2	96
IG2027	2959818	2960101	283	123.4	15
IG2030	2963388	2963582	194	19	2
IG2031	2964240	2964401	161	131	37
IG2032	2964849	2965022	173	149	21
IG2033	2965356	2965474	118	94.2	17
IG2034	2965835	2965935	100	28.4	6
IG2035	2966395	2966529	134	37.8	7.5
IG2036	2968404	2968529	125	20.2	7.5
IG2037	2968848	2970119	1271	555.6	399
IG2038	2971547	2971655	108	7.8	1
IG2039	2972025	2972156	131	7	1.5
IG2040	2973419	2973791	372	47.6	3
IG2042	2975773	2975924	151	86.8	51
IG2044	2976907	2976985	78	5	1
IG2048	2980816	2980959	143	145.6	205.5
IG2049	2981752	2981849	97	19.6	0.5
IG2051	2982349	2982695	346	302.4	59
IG2052	2982978	2983067	89	58.6	10.5
IG2054	2984652	2984729	77	67.4	10
IG2056	2987613	2987678	65	59.6	1.5
IG2058	2990590	2990702	112	44.8	1.5
IG2059	2991114	2991180	66	365.4	30
IG2060	2992626	2992711	85	29.8	1.5
IG2061	2995060	2995111	51	17.6	1.5
IG2062	2995943	2996101	158	184.2	6
IG2064	2999966	3000108	142	63	7
IG2066	3001901	3001979	78	54.8	1.5
IG2068	3005648	3005841	193	38.4	5.5
IG2069	3007060	3007232	172	82.2	6
IG2070	3009207	3009340	133	75.8	4
IG2073	3011765	3011912	147	28	5.5
IG2074	3012621	3012825	204	87.2	6
IG2075	3013606	3013679	73	561.8	42.5
IG2078	3014963	3015199	236	70.6	4.5
IG2080	3016733	3016854	121	26	7.5
IG2081	3017653	3017831	178	740	26.5
IG2083	3020455	3020569	114	435.2	114.5
IG2086	3022283	3022457	174	100.4	31
IG2087	3023430	3023561	131	448.2	75.5
IG2089	3025326	3025437	111	35.2	6
IG2090	3026845	3027061	216	80.4	23.5
IG2091	3028037	3028094	57	155	17.5
IG2094	3030359	3030409	50	41.6	6.5
IG2095	3030875	3031036	161	54	8.5
IG2096	3031535	3031841	306	62.6	17
IG2101	3037289	3037423	134	31.6	4.5
IG2104	3041459	3041566	107	21.2	4.5
IG2105	3042473	3042538	65	12.2	11.5
IG2107	3046522	3046817	295	40.4	5
IG2109	3051422	3051802	380	285.8	7.5
IG2112	3053680	3053910	230	82.6	26.5
IG2114	3056346	3056416	70	168.4	11
IG2116	3058061	3058189	128	258.6	31.5
IG2117	3058529	3058598	69	53.8	13.5
IG2119	3059784	3059851	67	35	2.5
IG2122	3067122	3067189	67	120.4	6.5
IG2123	3067943	3068185	242	37.4	2
IG2124	3070081	3070166	85	61.6	1.5
IG2127	3073054	3073126	72	130.4	6.5
IG2128	3073607	3073676	69	62.4	2.5
IG2129	3074469	3074632	163	34.2	0.5
IG2130	3075371	3075584	213	37.8	2.5
IG2131	3076718	3076890	172	15.4	3.5
IG2132	3078076	3078154	78	26.4	0.5
IG2133	3078983	3079305	322	40.2	5
IG2134	3080515	3080577	62	50	3
IG2135	3081031	3081115	84	53.4	1
IG2138	3082754	3082905	151	204.6	2
IG2140	3084301	3084481	180	139.6	135.5
IG2141	3085553	3085709	156	334.8	12.5
IG2143	3086728	3086816	88	49.8	50
IG2145	3088982	3089041	59	31.8	5.5
IG2146	3092595	3092947	352	834.4	24.5
IG2148	3093746	3093901	155	464	292.5
IG2149	3094898	3095107	209	30.6	1
IG2150	3096872	3096955	83	9.8	0
IG2151	3097643	3097702	59	93.4	3.5
IG2154	3102160	3102360	200	123.8	5
IG2155	3104909	3105052	143	16.8	1
IG2157	3107635	3107764	129	24.6	2
IG2159	3110063	3110163	100	100.2	11
IG2160	3110521	3110776	255	48.6	12.5
IG2162	3112284	3112461	177	241.2	8.5
IG2163	3113457	3113654	197	27.6	0.5
IG2164	3114810	3115042	232	96.8	2.5
IG2165	3115301	3115404	103	67.2	8.5
IG2167	3116745	3116814	69	2.2	0
IG2168	3119034	3120562	1528	50	19
IG2169	3121825	3123621	1796	171.6	41
IG2172	3126142	3126236	94	26	1
IG2174	3132712	3132888	176	38	1.5
IG2175	3133537	3133705	168	37.6	4.5
IG2177	3135481	3135784	303	61.2	1
IG2178	3136331	3136616	285	189.8	37.5
IG2180	3138018	3138095	77	50	5
IG2182	3142220	3142305	85	37.4	2
IG2184	3147871	3147955	84	862.2	31.5
IG2185	3148256	3148381	125	378.6	24.5
IG2186	3149974	3150167	193	54	4
IG2188	3152948	3153035	87	147.8	17.5
IG2190	3155869	3156144	275	16.2	2
IG2192	3160519	3160576	57	58.8	6
IG2193	3162059	3162264	205	77.2	6.5
IG2196	3166582	3166680	98	57	2
IG2197	3167800	3168579	779	131.8	7.5
IG2198	3172998	3173156	158	80.8	2.5
IG2200	3174641	3174988	347	22.4	3.5
IG2201	3175371	3175450	79	30	0
IG2202	3177263	3177533	270	41	1.5
IG2204	3178083	3178454	371	203.6	54.5
IG2205	3179310	3179364	54	124.8	42
IG2208	3183078	3183134	56	2.4	0
IG2209	3183823	3183901	78	34.6	0
IG2210	3184565	3184843	278	32	3
IG2211	3186932	3187026	94	3.8	1
IG2212	3187609	3187659	50	12.4	2.5
IG2215	3189395	3189579	184	42	12
IG2218	3192199	3192369	170	547.6	23.5
IG2219	3193156	3193389	233	46.4	5
IG2224	3199980	3200262	282	791.4	13.5
IG2225	3202018	3202416	398	37.6	5
IG2226	3204288	3204377	89	65.4	2
IG2228	3208326	3208572	246	90.8	3
IG2229	3211743	3211799	56	75.8	9.5
IG2230	3212106	3212158	52	59.8	2
IG2232	3213852	3213908	56	309.6	27.5
IG2233	3214251	3214624	373	556.2	24
IG2234	3215570	3215661	91	111.2	2.5
IG2238	3217641	3217823	182	342	16.5
IG2239	3218268	3218335	67	9.8	6.5
IG2240	3219212	3219270	58	26.2	3
IG2242	3221696	3221763	67	16.4	3
IG2245	3226283	3226359	76	3	0
IG2247	3230678	3230734	56	40.6	2.5
IG2248	3232504	3232867	363	62.4	8.5
IG2251	3238497	3238597	100	10	0
IG2252	3239468	3239825	357	62.2	4.5
IG2254	3241957	3242194	237	93.4	7.5
IG2255	3243279	3243564	285	1216	60
IG2261	3276215	3276376	161	316.6	6.5
IG2262	3282713	3283331	618	211.6	7.5
IG2263	3287830	3288460	630	194.4	12
IG2264	3289703	3289786	83	31.6	0
IG2265	3290504	3290620	116	99	0
IG2266	3291323	3291499	176	119.2	3.5
IG2269	3302453	3303099	646	362.6	94
IG2270	3304246	3304437	191	80.6	9.5
IG2272	3306533	3306662	129	299.6	9
IG2273	3307389	3307576	187	185.6	5.5
IG2274	3308543	3308664	121	15.2	1
IG2275	3309397	3309466	69	38.2	1
IG2276	3310295	3310710	415	62.6	6
IG2277	3311998	3312097	99	94.2	3.5
IG2278	3312836	3312949	113	185.4	13
IG2279	3313199	3313279	80	11.6	3.5
IG2280	3313670	3313769	99	63.6	2
IG2281	3315120	3315232	112	16.8	0.5
IG2282	3316454	3316525	71	86.2	2.5
IG2283	3317459	3318326	867	237.6	26.5
IG2284	3318813	3318897	84	52.6	4.5
IG2285	3319465	3319659	194	143	4
IG2288	3324474	3324569	95	277.4	41
IG2289	3325701	3326097	396	565.4	33
IG2290	3326947	3327019	72	47.2	2
IG2292	3331610	3332067	457	2205.6	156
IG2294	3335746	3335956	210	82.8	7.5
IG2295	3336503	3336792	289	48.6	4
IG2296	3337915	3337991	76	80.4	10
IG2297	3338997	3339114	117	11.2	1.5
IG2298	3339760	3339850	90	66	6
IG2299	3342080	3342161	81	159.8	20
IG2300	3343116	3343172	56	384.4	7
IG2301	3343818	3344090	272	173.2	7.5
IG2303	3346073	3346143	70	18.4	1
IG2305	3347717	3347978	261	54.6	89
IG2306	3348471	3348801	330	414.2	57
IG2307	3350991	3351265	274	89	8
IG2310	3356539	3356811	272	346.4	89
IG2311	3357274	3357598	324	44.6	2.5
IG2313	3359269	3359581	312	533	11.5
IG2315	3362984	3363344	360	173.2	15.5
IG2317	3364530	3364705	175	29.8	2.5
IG2319	3366448	3366640	192	29.4	0.5
IG2321	3369852	3369946	94	40	1.5
IG2322	3371728	3371811	83	7	0.5
IG2323	3372469	3372541	72	45.2	4
IG2325	3375662	3375754	92	45.2	5.5
IG2326	3376385	3376486	101	36.4	10.5
IG2327	3376850	3376935	85	9.8	1
IG2328	3378241	3378707	466	79.2	7
IG2331	3380680	3381371	691	159	18
IG2332	3382620	3382781	161	113	17
IG2333	3385064	3385159	95	23.4	6
IG2334	3386812	3387071	259	258.2	3.5
IG2336	3388868	3389097	229	141.2	3
IG2338	3392776	3393376	600	197.6	6.5
IG2339	3393926	3394015	89	51.4	5.5
IG2340	3394919	3395375	456	79.8	6.5
IG2341	3397139	3397210	71	70.8	3.5
IG2342	3398288	3398421	133	100.4	5
IG2347	3404919	3405132	213	149.6	150
IG2348	3406213	3406281	68	207.2	8
IG2349	3407686	3408018	332	203	4.5
IG2350	3408304	3408400	96	55	2
IG2351	3409376	3409505	129	114.6	17
IG2352	3411081	3411213	132	159.6	5
IG2353	3411955	3412081	126	1116.6	46.5
IG2354	3414164	3414228	64	374.4	13.5
IG2356	3414956	3415431	475	5230.6	705.5
IG2357	3415987	3416077	90	1.8	1
IG2359	3417743	3417795	52	19.6	2
IG2360	3418660	3418722	62	169.2	5
IG2361	3419374	3419488	114	55.4	14
IG2362	3420968	3421737	769	496	51.5
IG2364	3425425	3425580	155	38.4	14
IG2365	3427105	3427239	134	32.2	5
IG2366	3429517	3429821	304	54.2	6
IG2367	3430248	3430383	135	18.2	4
IG2368	3431313	3431424	111	89.2	25
IG2369	3431836	3431975	139	83.4	18.5
IG2370	3433620	3433688	68	20.6	2
IG2371	3435571	3435794	223	75.2	5.5
IG2373	3436683	3436775	92	2.6	1
IG2374	3438971	3439068	97	28	9
IG2377	3442595	3442652	57	8.8	1.5
IG2378	3445986	3446036	50	14	1
IG2379	3447276	3447400	124	56.6	5
IG2380	3448424	3448500	76	5	0.5
IG2384	3457270	3458207	937	76.2	11
IG2388	3463889	3463969	80	42	1
IG2389	3464447	3464543	96	101.4	2
IG2390	3465684	3465774	90	66	2
IG2391	3467089	3467206	117	20	3.5
IG2392	3467660	3468409	749	53048.2	229062
IG2398	3473902	3474003	101	49.4	2.5
IG2400	3476959	3477056	97	107.2	18.5
IG2401	3477498	3477645	147	42.8	0.5
IG2404	3479949	3480070	121	5.4	2.5
IG2406	3481287	3481447	160	46.2	6.5
IG2407	3482696	3482772	76	59	3
IG2411	3486172	3486505	333	304.2	6
IG2412	3487709	3488085	376	84.4	2
IG2414	3489061	3489502	441	23	8.5
IG2415	3490373	3490472	99	256.4	17.5
IG2416	3491649	3491804	155	30.2	2.5
IG2418	3493179	3494656	1477	151.6	1512.5
IG2419	3496364	3496547	183	17.6	4218.5
IG2421	3500747	3501330	583	98.8	123.5
IG2422	3501730	3501790	60	305.6	39.5
IG2423	3502934	3503389	455	606.4	87
IG2425	3505281	3505359	78	125.4	53
IG2427	3507993	3508091	98	33.8	4.5
IG2428	3509064	3509114	50	83.6	21.5
IG2429	3509544	3509650	106	86.6	0.5
IG2431	3511315	3511678	363	200.4	13.5
IG2433	3519164	3519278	114	246.8	4
IG2436	3529161	3529334	173	121.4	5
IG2438	3531136	3531204	68	5	0.5
IG2441	3535349	3535427	78	21.4	2.5
IG2443	3538360	3538501	141	44	4.5
IG2444	3540743	3540878	135	279.6	44
IG2445	3541362	3541439	77	27.4	1.5
IG2446	3542043	3542134	91	8.2	2
IG2448	3545298	3545443	145	15.8	6.5
IG2449	3546305	3546434	129	17.6	3.5
IG2450	3546795	3547614	819	33.4	7.5
IG2451	3548905	3549250	345	112.8	6
IG2453	3550141	3550370	229	8.2	2
IG2454	3551042	3551277	235	19.2	3
IG2455	3552540	3552760	220	9.4	2.5
IG2456	3554023	3554294	271	54.6	14
IG2457	3555260	3555418	158	101.6	4
IG2458	3556685	3557307	622	1913	69
IG2459	3558343	3559559	1216	360.2	439
IG2460	3560022	3560190	168	79.2	5
IG2461	3563170	3563260	90	51.8	4
IG2462	3564284	3564360	76	13.8	4.5
IG2464	3566685	3567020	335	341.4	14
IG2465	3568365	3569105	740	499.6	296.5
IG2466	3571209	3571598	389	438.4	18.5
IG2467	3572541	3572598	57	54.8	0.5
IG2468	3573667	3573727	60	33.4	1.5
IG2469	3580198	3580634	436	98.4	29
IG2473	3583708	3583797	89	191.6	14
IG2474	3584656	3585000	344	393.6	60
IG2475	3585688	3586270	582	465.6	13
IG2477	3587537	3587794	257	313.2	20.5
IG2479	3590615	3590688	73	239.6	4.5
IG2480	3591490	3591642	152	176.6	14
IG2481	3593370	3593516	146	122.6	0.5
IG2482	3594233	3594464	231	18	5.5
IG2483	3595431	3595709	278	672.2	49.5
IG2484	3595965	3596025	60	103.2	7.5
IG2487	3599548	3599846	298	231	11.5
IG2488	3600696	3601011	315	402.8	11
IG2489	3602437	3602559	122	48.4	8.5
IG2490	3603319	3603372	53	4.4	0.5
IG2492	3607031	3607107	76	74.8	71
IG2493	3608251	3608359	108	109	14
IG2496	3611186	3611295	109	128.8	8
IG2499	3613600	3613659	59	13.2	11.5
IG2500	3614395	3614452	57	40.8	3.5
IG2501	3617600	3617677	77	69.6	7
IG2502	3620528	3620605	77	101.2	13.5
IG2503	3621251	3621565	314	905.4	362.5
IG2505	3623088	3623154	66	57.8	2.5
IG2507	3627346	3627414	68	8.8	1
IG2508	3628060	3628155	95	163.8	4
IG2509	3629644	3629747	103	296.4	13
IG2511	3631985	3632092	107	46.4	2
IG2512	3633581	3633670	89	12.8	0.5
IG2514	3638706	3638806	100	133.4	0
IG2515	3639299	3639420	121	82	12.5
IG2517	3640138	3640538	400	1004.2	24
IG2518	3642878	3643172	294	108.4	2.5
IG2519	3644835	3644893	58	60	3.5
IG2522	3647806	3647880	74	22.6	5
IG2524	3650106	3650229	123	122.6	12
IG2526	3653344	3653443	99	92.4	5.5
IG2532	3666246	3666352	106	208.2	5.5
IG2540	3675731	3676061	330	15.2	1
IG2547	3687574	3687680	106	196.2	9.5
IG2549	3690935	3691136	201	117.4	1.5
IG2551	3693986	3694049	63	15.8	2.5
IG2554	3697090	3697193	103	19	11
IG2558	3703862	3704097	235	98.6	3
IG2559	3704868	3704995	127	283	14.5
IG2560	3707560	3707637	77	69.8	0.5
IG2562	3708313	3708433	120	29.6	1.5
IG2564	3710245	3710428	183	19.8	1.5
IG2565	3711691	3711744	53	12.6	1
IG2566	3714329	3714387	58	19.2	0
IG2567	3715705	3715772	67	35.2	1
IG2568	3716991	3717085	94	61.4	1.5
IG2569	3719743	3719932	189	42.2	5.5
IG2570	3720779	3721252	473	58.2	19.5
IG2575	3724545	3724610	65	28.8	1.5
IG2576	3725841	3726122	281	234.2	102
IG2580	3742771	3743193	422	36.2	5.5
IG2581	3743452	3743706	254	78.6	3.5
IG2582	3753181	3753760	579	95.8	16.5
IG2584	3755030	3755947	917	153	14.5
IG2585	3767099	3767341	242	94.4	16
IG2586	3768137	3768217	80	4.8	0.5
IG2587	3768590	3768731	141	28.2	0.5
IG2590	3770646	3770768	122	14.2	1
IG2592	3772531	3772646	115	21.6	1.5
IG2594	3777498	3777732	234	67.8	2.5
IG2595	3778198	3778563	365	59	7
IG2597	3781409	3781496	87	34.2	8
IG2598	3784737	3784927	190	13.6	31.5
IG2600	3787486	3787721	235	64.8	4
IG2603	3790045	3790151	106	52.8	0.5
IG2607	3794864	3795095	231	13.8	4
IG2609	3796358	3796443	85	4	0
IG2610	3798486	3799238	752	301.2	8
IG2611	3799940	3800087	147	39.8	5
IG2612	3801460	3801648	188	129.4	5
IG2613	3803845	3803914	69	93.6	3
IG2614	3804788	3804860	72	41.4	6.5
IG2618	3809384	3809437	53	7.4	0.5
IG2619	3811903	3812496	593	162.6	9.5
IG2623	3817172	3817234	62	23.4	2
IG2625	3820399	3820648	249	107.4	4
IG2626	3821888	3822257	369	115.4	3
IG2628	3824581	3824697	116	169.8	18
IG2629	3825265	3825325	60	1.4	1.5
IG2632	3828724	3828778	54	61.6	2
IG2634	3831516	3831721	205	138	48.5
IG2637	3834518	3834887	369	72.2	72
IG2638	3835197	3835267	70	70.8	28.5
IG2639	3836888	3836981	93	713.8	13
IG2640	3837285	3837550	265	6266.8	62.5
IG2641	3841417	3841709	292	27	3
IG2642	3842073	3842234	161	81.6	1.5
IG2643	3842766	3843031	265	75.8	3
IG2644	3843731	3843880	149	176.8	3
IG2645	3844637	3844733	96	18.8	2.5
IG2646	3845967	3847160	1193	273	6
IG2647	3848802	3849289	487	74.2	7
IG2648	3850136	3850367	231	149.6	22.5
IG2652	3854790	3855010	220	270.8	13
IG2658	3861367	3861490	123	179.4	5.5
IG2659	3862387	3862619	232	574.4	24
IG2661	3868235	3868347	112	2.8	0.5
IG2662	3872493	3872657	164	64.6	9.5
IG2664	3874129	3874399	270	142	29
IG2665	3874733	3874817	84	3.2	0.5
IG2666	3876819	3876885	66	178.8	3.5
IG2668	3878504	3878654	150	817.6	21
IG2671	3880067	3880281	214	2510.8	61
IG2673	3880650	3880902	252	2659.8	102
IG2674	3881761	3881832	71	29.4	1
IG2676	3883439	3883520	81	39.4	1
IG2677	3884914	3884970	56	234.6	5.5
IG2679	3887080	3887139	59	4.6	0.5
IG2682	3889865	3889943	78	82.4	0
IG2683	3890730	3890825	95	5.8	0
IG2684	3892088	3892366	278	90.6	5.5
IG2685	3893717	3894088	371	1738.6	56.5
IG2689	3900399	3900488	89	38.2	2.5
IG2690	3901179	3901319	140	26.6	0
IG2692	3902809	3903073	264	248.6	61
IG2694	3905563	3905767	204	163.4	3.5
IG2695	3907004	3907662	658	2128	500
IG2696	3907987	3908067	80	15.4	3
IG2697	3909735	3909885	150	91	6
IG2702	3920858	3921082	224	63	6.5
IG2704	3922253	3922466	213	25	11.5
IG2706	3924816	3924885	69	21.6	2
IG2707	3926395	3926564	169	45	12.5
IG2708	3930711	3931000	289	143.2	18
IG2709	3936707	3936872	165	291.2	30.5
IG2710	3939254	3939612	358	95.4	24
IG2711	3944960	3945087	127	3.4	0
IG2713	3950260	3950819	559	268.4	14
IG2714	3952467	3952539	72	15	6
IG2715	3953332	3953426	94	24.6	3
IG2716	3954267	3954320	53	20.6	3.5
IG2718	3956257	3956320	63	142.8	18
IG2719	3957365	3957516	151	193.8	9
IG2724	3962321	3962434	113	12.8	1.5
IG2726	3964051	3964474	423	685	37.5
IG2727	3965189	3965879	690	86.2	3
IG2728	3968941	3969338	397	10.6	3
IG2729	3970560	3970700	140	64.2	4
IG2730	3972450	3972547	97	10.4	3.5
IG2732	3975293	3975364	71	52.4	2.5
IG2734	3977919	3978054	135	28	2
IG2736	3985442	3985552	110	20.6	0.5
IG2737	3986729	3986839	110	18.8	3.5
IG2738	3987296	3987377	81	91.8	3.5
IG2740	3989095	3989148	53	12.6	2.5
IG2741	3991520	3991616	96	20.4	2.5
IG2742	3994739	3994825	86	49.8	3
IG2743	3995696	3995799	103	90.4	44
IG2744	3996961	3997024	63	29.8	5
IG2745	3997628	3997975	347	64.8	4.5
IG2749	4008180	4008715	535	109.2	7
IG2752	4012268	4012413	145	31.2	10.5
IG2755	4016210	4016480	270	55.6	53
IG2757	4018166	4018354	188	26.4	7.5
IG2758	4019069	4019258	189	74.8	3
IG2762	4023801	4023864	63	77.4	3.5
IG2764	4025542	4025826	284	308	40.5
IG2765	4026376	4026440	64	187.8	20
IG2768	4029760	4029867	107	423	27
IG2769	4033156	4033265	109	23.2	1
IG2771	4035708	4035853	145	156	4
IG2773	4038048	4038154	106	126	22
IG2774	4040702	4040977	275	361.8	24
IG2775	4041317	4041419	102	114.6	10.5
IG2779	4046116	4046299	183	77.4	4.5
IG2782	4052881	4052946	65	65.8	6
IG2784	4054040	4054138	98	786.2	106.5
IG2785	4054694	4054808	114	2400.2	1873.5
IG2786	4055121	4055193	72	1405.2	498
IG2787	4056373	4057729	1356	241.2	297.5
IG2788	4059883	4059980	97	49	9
IG2790	4060589	4060644	55	9	0
IG2792	4062196	4062523	327	50.4	4
IG2794	4067283	4067419	136	92.2	4
IG2796	4069052	4069171	119	29.6	4
IG2798	4071578	4071787	209	444.6	199.5
IG2801	4075407	4075748	341	21.8	52
IG2802	4076097	4076480	383	28.2	2
IG2803	4077728	4077880	152	5.6	0
IG2804	4078448	4078516	68	1.2	0
IG2805	4079747	4079921	174	14.4	1
IG2807	4080763	4081156	393	29.4	5
IG2808	4081349	4081512	163	30.6	7.5
IG2809	4082719	4082803	84	69.4	3
IG2810	4087255	4087606	351	465.4	82
IG2811	4088186	4088324	138	135.8	9.5
IG2812	4088529	4088777	248	1262.4	21.5
IG2813	4091094	4091229	135	16.4	1
IG2814	4091515	4091837	322	54	9
IG2815	4092876	4093628	752	226.2	26.5
IG2816	4094525	4094656	131	21.8	2.5
IG2821	4097992	4098092	100	5.2	2.5
IG2822	4099146	4099643	497	294.8	33.5
IG2823	4100508	4101261	753	110655	815803
IG2824	4104473	4104527	54	12.2	1
IG2826	4107082	4107788	706	146.4	12
IG2828	4110479	4110823	344	374.6	38
IG2831	4114340	4114470	130	724	9
IG2832	4115835	4115998	163	47.2	5
IG2833	4116377	4116474	97	136.6	17.5
IG2834	4117150	4117254	104	205.8	9.5
IG2837	4120953	4121194	241	253.6	28.5
IG2838	4121498	4121912	414	184.8	33
IG2839	4124346	4124413	67	1554.6	83
IG2840	4125374	4125435	61	39.2	4
IG2841	4126477	4127291	814	664	22
IG2843	4129081	4129319	238	81.4	6
IG2844	4129689	4129889	200	208.8	38
IG2846	4132390	4132514	124	138.4	10.5
IG2847	4134590	4134722	132	212.8	1.5
IG2848	4136046	4136118	72	162	7
IG2849	4137112	4137202	90	58	6.5
IG2850	4138136	4138198	62	130.6	16.5
IG2852	4140240	4140489	249	126	33.5
IG2856	4148184	4148314	130	59.2	31
IG2858	4149909	4150026	117	298.2	4
IG2859	4151038	4151176	138	226.2	3.5
IG2861	4153481	4153736	255	269.8	50.5
IG2862	4155672	4155736	64	176.6	18
IG2863	4156727	4156977	250	5.4	1
IG2866	4159819	4159885	66	74.6	2
IG2868	4160911	4161044	133	150.6	5.5
IG2872	4166729	4166817	88	117.6	2
IG2873	4168045	4168532	487	2565.6	6653.5
IG2874	4169298	4169602	304	253.8	40.5
IG2876	4171141	4171417	276	934.6	34
IG2877	4172612	4172951	339	170.6	10
IG2878	4174761	4174869	108	48.2	0.5
IG2879	4178068	4178281	213	225.6	6.5
IG2880	4180613	4180676	63	39.4	4.5
IG2882	4182832	4182930	98	35.2	3.5
IG2885	4185888	4186085	197	55.6	7.5
IG2886	4186575	4186630	55	34.2	9.5
IG2888	4190230	4190280	50	78.8	3.5
IG2889	4190515	4190829	314	119.2	3
IG2890	4193243	4193387	144	51.2	4.5
IG2891	4195371	4195436	65	3.6	1.5
IG2892	4195800	4195882	82	37.8	2.5
IG2893	4196096	4196167	71	5.8	2
IG2894	4196504	4196720	216	18.2	10.5
IG2895	4197105	4197232	127	236.8	9
IG2897	4198135	4198201	66	150.8	4
IG2898	4198595	4198870	275	325.4	95.5
IG2899	4199087	4199243	156	36	19
IG2901	4200219	4200417	198	34	8
IG2904	4205371	4205534	163	37.2	2.5
IG2906	4206915	4206992	77	34.8	4.5
IG2907	4208874	4209043	169	63.8	2
IG2908	4209524	4209578	54	570.8	17.5
IG2909	4211007	4211076	69	56.8	3
IG2910	4211782	4212289	507	47.2	6.5
IG2912	4213938	4214066	128	28.8	7
IG2913	4214427	4214611	184	26.8	1
IG2914	4214885	4215196	311	155.4	15
IG2915	4215773	4216400	627	176	3.5
IG2916	4216728	4217130	402	124.6	33.5
IG2920	4220930	4221085	155	44.8	5.5
IG2923	4224893	4224981	88	35	1
IG2926	4230098	4230252	154	68.2	1.5
IG2927	4231234	4231316	82	50.8	8.5
IG2929	4234534	4234776	242	44.8	2
IG2930	4235263	4235370	107	185.8	17
IG2934	4243145	4243229	84	60.8	1
IG2935	4249808	4249874	66	81.2	2.5
IG2936	4251003	4251081	78	55.2	5.5
IG2937	4252864	4252989	125	17.6	1.5
IG2938	4254325	4254391	66	197	2
IG2940	4263064	4263351	287	529.2	65.5
IG2941	4264363	4264559	196	271	23.5
IG2942	4265460	4265638	178	872.2	22
IG2943	4266656	4266949	293	1177.2	16.5
IG2944	4268834	4268921	87	173.2	11
IG2947	4273473	4273735	262	288	16.5
IG2948	4274591	4274794	203	1005.4	10.5
IG2949	4276415	4276567	152	190.4	4
IG2950	4278083	4278390	307	152	2.5
IG2954	4281569	4281643	74	77.6	2.5
IG2956	4284329	4284415	86	146.6	4
IG2957	4285823	4285969	146	60.2	7
IG2959	4287933	4288256	323	599.2	22
IG2960	4291527	4291635	108	284.2	18.5
IG2962	4299603	4299808	205	80.4	4
IG2965	4305683	4305753	70	15	3.5
IG2966	4306809	4306863	54	17.8	1.5
IG2967	4308912	4309043	131	8	3
IG2969	4310812	4311005	193	375	13
IG2970	4312667	4312761	94	6.8	2.5
IG2972	4313978	4314174	196	8.8	4
IG2975	4316594	4318771	2177	481.8	55.5
IG2977	4319638	4320700	1062	683.6	23.5
IG2978	4321325	4321534	209	1155.4	127.5
IG2979	4322069	4322322	253	137	108
IG2980	4323232	4323495	263	162.2	8.5
IG2981	4323895	4324011	116	403.6	9.5
IG2983	4324965	4325070	105	467.6	38
IG2986	4327471	4327545	74	3.4	1
IG2987	4328197	4328397	200	177.2	18
IG2989	4329612	4330035	423	245.2	4
IG2990	4336079	4336773	694	276	37
IG2991	4338519	4338845	326	19.8	5
IG2992	4340025	4340266	241	194.4	9
IG2993	4341476	4341562	86	213.2	10.5
IG2997	4348722	4348823	101	197.2	73
IG2998	4350600	4350741	141	377.6	50.5
IG3000	4352179	4352270	91	333.8	52
IG3002	4352894	4353006	112	462.8	77
IG3003	4356540	4356689	149	110.4	13.5
IG3004	4357533	4357589	56	140.6	62.5
IG3005	4359780	4360195	415	360.6	59
IG3006	4361923	4362028	105	92.6	20.5
IG3007	4364755	4364975	220	120.6	9.5
IG3008	4366836	4366904	68	24.6	1.5
IG3009	4372704	4372796	92	44	1
IG3010	4373628	4373722	94	92.8	8.5
IG3012	4374370	4374480	110	98.6	16
IG3013	4375681	4375758	77	112	16
IG3014	4375993	4376258	265	65.2	2.5
IG3017	4382849	4383004	155	38.2	6.5
IG3019	4383983	4384143	160	97.4	24.5
IG3020	4386306	4386361	55	59.4	3.5
IG3021	4386812	4387361	549	173	4.5
IG3024	4391029	4391093	64	6.6	4
IG3026	4393071	4393445	374	425.8	11.5
IG3029	4401632	4401724	92	74.4	10
IG3030	4403080	4403188	108	183.4	37
IG3032	4405165	4405453	288	169.8	40.5
IG3033	4408200	4408330	130	80	0.5
IG3034	4408895	4408965	70	744.4	5.5
