# Supplementary material for: Sequence-Based Analysis Uncovers an Abundance of Non-Coding RNA in the Total Transcriptome of Mycobacterium tuberculosis
Source: PLoS Pathog. 2011 Nov 3;7(11):e1002342. doi: 10.1371/journal.ppat.1002342 (PMC3207917; doi:10.1371/journal.ppat.1002342)
Supplement: Table S5 — Expression data for genes with fold-change≥ 2.5 upon over-expression of MTS2823 (supplied as Excel file). (XLS) [file ppat.1002342.s011.xls]

## Sheet: Sheet1
Rv number	gene name	class	fold	up/down	corr.P-val
-	MTS2823	RNA	14.2	up	5.58537e-07
Rv2035	-	V	3.17	up	3.26301e-05
Rv3229c	desA3	I.A.3	3.09	up	0.0160707
Rv0005	gyrB	II.A.5	2.98877	down	0.000516665
Rv0006	gyrA	II.A.5	2.52727	down	4.26775e-05
Rv0010c	-	II.C.4	2.77682	down	0.00032507
Rv0041	leuS	II.A.3	2.59188	down	0.000911754
Rv0050	ponA1	II.C.3	2.9314	down	9.71983e-05
Rv0051	-	II.C.3	3.00291	down	0.00127667
Rv0058	dnaB	II.A.5	3.07449	down	5.56294e-05
Rv0059	-	VI	2.51219	down	0.000109703
Rv0060	-	V	2.92449	down	0.000386525
Rv0070c	glyA2	I.D.3	2.82403	down	0.00018401
Rv0075	-	IV.H	2.83883	down	0.000156389
Rv0079	-	VI	3.36241	down	0.000492299
Rv0094c	REP13E12	V	3.81919	down	7.15233e-06
Rv0099	fadD10	I.A.3	2.93345	down	6.80899e-05
Rv0113	gmhA	II.C.2	2.52435	down	6.23735e-05
Rv0126	treS	II.A.8	2.51508	down	5.81458e-05
Rv0153c	ptbB	I.J.3	2.83336	down	0.000665038
Rv0182c	sigG	II.A.7	3.12154	down	0.000807469
Rv0197	oxired	I.B.7	5.14602	down	6.81708e-05
Rv0241c	htdX	V	2.65703	down	0.000292791
Rv0244c	fadE5	I.A.3	2.89242	down	0.0021027
Rv0247c	-	I.B.7	3.05993	down	0.000200457
Rv0248c	-	I.B.7	2.83241	down	0.000153104
Rv0336	13E12REP	VI	3.22369	down	0.000283371
Rv0337c	aspC	I.D.2	2.73683	down	8.36651e-06
Rv0383c	-	VI	2.6664	down	0.000961216
Rv0405	pks6	I.I	3.67124	down	3.94657e-05
Rv0422c	thiD	I.G.8	2.89649	down	0.000107866
Rv0435c	-	III.C	3.04513	down	0.0232106
Rv0450c	mmpL4	II.C.4	2.68667	down	0.000699133
Rv0465c	lrpI	I.J.1	2.55992	down	0.000391075
Rv0467	icl	I.B.4	4.73976	down	0.000191573
Rv0468	fadB2	I.A.3	2.89882	down	0.000108783
Rv0469	umaA	I.H.2	2.49703	down	0.000229965
Rv0470A	pcaA	I.H.2	2.81269	down	0.00497277
Rv0483	lprQ	II.C.1	2.73789	down	2.95688e-05
Rv0511	hemD	I.D.3	2.57104	down	0.00322818
Rv0525	-	V	3.01349	down	0.000164097
Rv0564c	gpdA1	I.H.3	3.96322	down	0.000233535
Rv0605	resolvase	IV.B.1	3.00031	down	0.000395598
Rv0606	-	IV.B.1	3.78507	down	4.95583e-05
Rv0607	-	VI	3.94236	down	0.000397353
Rv0617	vapCx	V	2.9818	down	0.00184824
Rv0627	vapC5	V	2.51542	down	0.0020083
Rv0633c	-	VI	2.53527	down	0.002919
Rv0634c	-	V	2.75037	down	0.000223706
Rv0676c	mmpL5	II.C.4	2.80467	down	0.00257763
Rv0690c	-	V	2.93683	down	0.00828128
Rv0694	lldD1	I.B.6a	2.49653	down	0.00200931
Rv0724A	-	V	2.90103	down	0.000911984
Rv0749	vapCx	V	2.8543	down	1.11166e-05
Rv0758	phoR	I.J.2	2.5362	down	0.000100097
Rv0768	aldA	I.B.7	2.58914	down	0.023655
Rv0771	-	II.B.6	2.6381	down	0.000910018
Rv0789c	-	VI	2.91642	down	0.00301661
Rv0829	transposase	IV.B.1	2.90485	down	0.000141449
Rv0841	-	II.C.5	4.32229	down	2.68119e-05
Rv0845	-	I.J.2	2.60015	down	0.00200829
Rv0861c	ercc3	II.A.5	2.70979	down	0.000512229
Rv0864	moaC2	I.G.4	2.55432	down	7.07242e-05
Rv0875c	-	VI	2.54423	down	0.00528861
Rv0876c	-	II.C.5	2.62112	down	0.000328283
Rv0922	transposase	IV.B.1	2.84153	down	0.00134148
Rv0940c	oxired	I.B.7	2.51849	down	0.000226914
Rv0959	-	V	2.68174	down	0.00155718
Rv0972c	fadE12	I.A.3	2.88701	down	0.000881087
Rv0973c	accA2	I.A.3	2.65859	down	0.00417311
Rv0982	mprB	I.J.2	2.82479	down	0.000130859
Rv0997	-	VI	2.90745	down	0.00089819
Rv1000c	-	V	2.74761	down	0.00249808
Rv1010	ksgA	II.A.2	2.94073	down	0.00130087
Rv1020	mfd	II.A.5	2.76868	down	0.00394295
Rv1021	-	V	2.54553	down	0.011646
Rv1025	-	V	2.62858	down	0.000272567
Rv1043c	-	V	2.96847	down	0.00394645
Rv1057	-	V	3.39161	down	0.00516346
Rv1062	-	V	2.7808	down	0.0123424
Rv1069c	-	V	2.72069	down	0.00222062
Rv1084	-	V	2.52956	down	8.37985e-05
Rv1090	celA2b	II.B.4	2.52324	down	0.00141763
Rv1097c	-	II.C.5	2.55255	down	0.00207662
Rv1121	zwf1	I.B.5	3.04402	down	0.000236464
Rv1126c	-	V	2.94151	down	0.000325916
Rv1127c	ppdK	I.C.1	2.84377	down	0.000160249
Rv1128c	REP13E12	V	5.06525	down	0.00026182
Rv1129c	lrpG	I.J.1	5.59096	down	0.000105023
Rv1130	prpD	I.B.3	6.83305	down	6.15689e-07
Rv1131	gltA1-prpC	I.B.3	15.1783	down	7.28935e-05
Rv1145	mmpL13a	III.A.6	2.61143	down	0.0167189
Rv1146	mmpL13b	III.A.6	3.44856	down	0.00516637
Rv1147	-	V	3.56018	down	6.40337e-05
Rv1150	transposase	IV.B.1	2.66794	down	0.00103893
Rv1221	sigE	II.A.7	3.08081	down	3.44228e-05
Rv1222	rseA	V	2.84831	down	0.00283332
Rv1223	htrA	II.B.3	3.04808	down	3.40299e-05
Rv1224	tatB	VII	3.5896	down	0.000561729
Rv1225c	-	V	4.06442	down	0.000297307
Rv1226c	-	II.C.5	4.07721	down	0.0065805
Rv1227c	-	II.C.5	3.24024	down	0.00253712
Rv1242	vapCx	V	2.86785	down	0.0019021
Rv1251c	-	V	2.84201	down	0.000555633
Rv1272c	-	II.C.5	2.68781	down	0.00429434
Rv1277	-	V	3.75334	down	0.000352488
Rv1279	oxired	I.B.7	3.2522	down	2.97692e-05
Rv1290A	-	V	3.09603	down	0.00240044
Rv1293	lysA	I.D.2	3.15202	down	0.000505248
Rv1295	thrC	I.D.2	2.53763	down	0.000315987
Rv1322	-	V	3.53909	down	0.00184865
Rv1349	irtB	II.C.5	2.58192	down	0.0103454
Rv1377c	-	IV.H	2.51058	down	6.64978e-05
Rv1378c	-	V	3.12822	down	4.36548e-05
Rv1397c	vapC10	V	2.68876	down	0.000383459
Rv1406	fmt	II.A.3	3.04273	down	0.000445003
Rv1409	ribG	I.G.9	3.02117	down	8.00181e-05
Rv1416	ribH	I.G.9	2.80993	down	0.000831684
Rv1447c	zwf2	I.B.5	2.85149	down	0.000517457
Rv1485	hemZ	I.G.12	3.01091	down	0.000144976
Rv1490	-	II.C.5	2.60693	down	0.000122729
Rv1498c	-	IV.H	2.59108	down	0.000410205
Rv1508c	-	II.C.5	2.7153	down	9.23524e-05
Rv1509	-	VI	2.75061	down	0.000348396
Rv1512	epiA	I.C.3	2.68475	down	0.000776374
Rv1521	fadD25	I.A.3	2.59325	down	5.12191e-05
Rv1524	-	IV.H	2.514	down	0.00254353
Rv1530	adh	I.B.7	2.61944	down	0.0106098
Rv1536	ileS	II.A.3	2.64381	down	0.000422498
Rv1548c	PPE21	IV.C.1	3.45373	down	0.000101175
Rv1588c	-	VI	3.40505	down	3.05152e-05
Rv1593c	-	V	2.54408	down	0.000293638
Rv1600	hisC1	I.D.5	2.90661	down	7.97296e-05
Rv1612	trpB	I.D.4	3.0573	down	6.8532e-05
Rv1618	tesB1	I.H.1	2.69504	down	6.50247e-05
Rv1631	coaE	VII	3.52233	down	0.000478651
Rv1633	uvrB	II.A.5	2.71468	down	0.000574856
Rv1634	-	III.A.6	2.54963	down	0.000147985
Rv1685c	-	V	2.55483	down	0.00201545
Rv1701	integrase	IV.B.3	3.41487	down	0.000363407
Rv1709	scpA	V	3.36034	down	0.000129941
Rv1713	engA	VII	3.25283	down	9.48752e-05
Rv1723	-	II.B.6	2.58602	down	0.0170091
Rv1733c	-	II.C.5	2.73538	down	0.0123322
Rv1738	-	V	3.42155	down	2.01071e-06
Rv1747	-	II.C.5	2.54592	down	0.000246488
Rv1765c	-	V	5.08324	down	5.33061e-06
Rv1771	-	I.B.7	2.5928	down	0.00247657
Rv1777	cyp144	IV.F	3.44304	down	0.00101737
Rv1783	-	II.C.4	2.54834	down	5.36845e-05
Rv1785c	cyp143	IV.F	2.6358	down	0.00596923
Rv1798	eccA5	V	2.99657	down	0.00151384
Rv1809	PPE33	IV.C.1	2.85001	down	7.67258e-05
Rv1813c	-	V	2.6507	down	0.00100484
Rv1833c	-	VII	3.87808	down	0.00015717
Rv1837c	glcB	I.B.4	2.62471	down	0.0010819
Rv1842c	-	V	2.50668	down	0.00188237
Rv1856c	-	I.B.7	2.80815	down	0.00250352
Rv1857	modA	III.A.4	2.73033	down	0.00245039
Rv1870c	-	V	3.48159	down	7.49735e-06
Rv1917c	PPE34	IV.C.1	2.68228	down	0.00817805
Rv1945	REP13E12	V	4.49695	down	3.86708e-06
Rv1948c	-	VI	3.56016	down	2.00983e-05
Rv1979c	-	VI	2.56106	down	0.000957742
Rv2007c	fdxA	I.B.6c	2.73422	down	0.000344664
Rv2013	transposase	IV.B.1	3.12981	down	0.00123508
Rv2014	transposase	IV.B.1	4.04533	down	0.000229526
Rv2015c	-	V	4.77773	down	1.19913e-05
Rv2031c	hspX	III.B	8.87874	down	8.36499e-06
Rv2032	acg	V	2.64918	down	0.0057276
Rv2051c	ppm1	VII	2.61009	down	0.00023028
Rv2052c	-	V	3.36561	down	0.000644603
Rv2100	-	V	2.49595	down	0.000254314
Rv2163c	pbpB	II.C.3	2.66758	down	0.000552269
Rv2164c	-	II.C.5	2.75248	down	0.000397099
Rv2165c	-	V	2.81271	down	0.000359647
Rv2181	-	II.C.5	2.52195	down	0.000824233
Rv2189c	-	V	2.85216	down	0.00296097
Rv2191	-	II.A.5	2.60731	down	0.000456325
Rv2261c	-	I.H.3	2.77597	down	0.000218232
Rv2262c	-	I.H.3	2.71693	down	0.00138448
Rv2276	cyp121	IV.F	2.89077	down	0.000157112
Rv2334	cysK1	I.D.3	3.4189	down	7.99824e-05
Rv2367c	-	VII	2.5007	down	0.000185356
Rv2397c	cysA1	III.A.4	2.76071	down	0.00147488
Rv2404c	lepA	I.F.5	2.70483	down	0.00146412
Rv2425c	-	V	2.87593	down	0.00044782
Rv2429	ahpD	III.F	2.85801	down	0.00102199
Rv2447c	folC	I.G.2	2.64672	down	0.000123967
Rv2451	-	VI	2.5569	down	4.31975e-05
Rv2453c	mobA	VII	4.06177	down	4.77408e-05
Rv2454c	-	I.B.7	3.08832	down	2.01056e-05
Rv2462c	tig	III.D	3.03519	down	6.60484e-05
Rv2471	aglA	II.A.8	3.23896	down	0.00191678
Rv2474c	-	V	2.49837	down	0.000821579
Rv2475c	-	V	3.53034	down	0.000327506
Rv2476c	gdh	I.B.7	2.52916	down	0.000220492
Rv2500c	fadE19	I.A.3	2.667	down	0.00905324
Rv2514c	-	V	2.99368	down	0.000777666
Rv2575	-	II.C.5	2.60367	down	0.00126422
Rv2580c	hisS	II.A.3	2.89457	down	0.000174973
Rv2590	fadD9	I.A.3	2.97425	down	0.000900256
Rv2593c	ruvA	II.A.5	2.57771	down	0.00147178
Rv2605c	tesB2	I.H.1	2.5983	down	0.00129069
Rv2613c	-	V	3.23505	down	0.000101799
Rv2693c	-	II.C.5	2.84531	down	0.000290822
Rv2710	sigB	II.A.7	3.06193	down	3.63158e-05
Rv2716	-	V	2.67319	down	0.00045809
Rv2717c	-	V	3.31868	down	0.00018989
Rv2719c	-	II.C.5	2.67574	down	0.00484617
Rv2736c	recX	II.A.5	2.79937	down	0.00253427
Rv2776c	-	I.B.7	2.60066	down	0.00168173
Rv2789c	fadE21	I.A.3	3.42816	down	0.000216178
Rv2791c	transposase	IV.B.1	4.15259	down	7.24439e-05
Rv2792c	resolvase	IV.B.1	3.87018	down	2.94923e-05
Rv2850c	-	VI	3.16545	down	0.00069976
Rv2857c	-	VI	2.76087	down	0.000386835
Rv2870c	dxr	VII	3.30069	down	0.00634686
Rv2873	mpt83	II.C.2	2.57646	down	0.000521625
Rv2881c	cdsA	I.H.3	2.57108	down	0.000657397
Rv2885c	transposase	IV.B.1	3.15472	down	0.000117867
Rv2905	lppW	II.C.1	3.01411	down	0.000265511
Rv2919c	glnB	I.J.1	2.65405	down	0.00231673
Rv2931	ppsA	I.I	2.83287	down	0.000202265
Rv2933	ppsC	I.I	2.85019	down	0.000257779
Rv2974c	-	V	2.82207	down	0.000712646
Rv2978c	transposase	IV.B.1	3.64376	down	0.000118574
Rv2979c	resolvase	IV.B.1	3.41438	down	0.000119215
Rv3000	-	II.C.5	2.81425	down	0.000899727
Rv3031	-	V	2.86272	down	0.00828324
Rv3042c	serB2	I.D.3	2.59673	down	8.68175e-05
Rv3048c	nrdF2	I.F.3	2.83966	down	4.67564e-06
Rv3074	-	V	2.90804	down	0.000143674
Rv3080c	pknK	I.J.3	2.60909	down	0.0029805
Rv3094c	-	V	2.9144	down	0.000835761
Rv3095	-	I.J.1	4.10167	down	0.000291148
Rv3097c	PE_PGRS63	IV.C.1	3.08917	down	0.0022856
Rv3100c	smpB	IV.A	2.76644	down	0.00764307
Rv3101c	ftsX	III.C	2.53345	down	0.000277027
Rv3125c	PPE49	IV.C.1	2.54533	down	0.000316533
Rv3131	-	V	6.40253	down	0.000166841
Rv3149	nuoE	I.B.6a	2.50496	down	9.58395e-05
Rv3152	nuoH	I.B.6a	2.74059	down	2.88225e-05
Rv3154	nuoJ	I.B.6a	2.61153	down	7.90648e-05
Rv3159c	PPE53	IV.C.1	2.58195	down	8.94275e-05
Rv3160c	-	I.J.1	2.85535	down	0.000558847
Rv3173c	-	I.J.1	3.60397	down	0.000515572
Rv3190c	-	VI	2.67345	down	0.000501495
Rv3191c	transposase	IV.B.1	3.05262	down	0.000128836
Rv3201c	helicase	II.A.5	3.65465	down	8.70061e-05
Rv3202c	helicase	II.A.5	3.40202	down	7.1727e-05
Rv3204	-	IV.H	2.93813	down	0.000200602
Rv3209	-	V	3.03353	down	0.000355694
Rv3210c	-	V	2.55493	down	0.00322773
Rv3229c	-	I.H.2	3.09459	down	0.0160707
Rv3247c	tmk	I.F.3	3.25548	down	0.0130171
Rv3255c	manA	I.A.1	2.52173	down	6.53216e-05
Rv3263	-	II.A.5	3.139	down	0.00181547
Rv3270	ctpC	III.A.2	3.00363	down	0.000467421
Rv3278c	-	II.C.5	3.02862	down	1.8923e-05
Rv3296	lhr	II.A.5	3.10388	down	0.00145311
Rv3297	nei	II.A.5	3.3107	down	0.000102641
Rv3301c	phoY1	III.A.4	2.57276	down	0.000838851
Rv3304	-	V	2.54882	down	0.0110776
Rv3305c	amiA1	II.B.3	2.79218	down	0.00693562
Rv3308	pmmB	I.A.1	2.59416	down	0.000557189
Rv3312c	-	V	3.16243	down	0.00472515
Rv3319	sdhB	I.B.3	2.54477	down	0.000922762
Rv3361c	-	V	3.15993	down	0.000907396
Rv3370c	dnaE2	II.A.5	2.61175	down	0.000299581
Rv3371	-	V	3.06066	down	0.000850883
Rv3377c	-	VI	2.53711	down	2.2247e-05
Rv3409c	choD	I.A.3	2.57217	down	0.000487605
Rv3455c	truA	II.A.7	2.53582	down	0.0134711
Rv3466	REP13E12	V	3.19249	down	1.40842e-05
Rv3467	REP13E12	V	3.22191	down	0.00114606
Rv3585	radA	II.A.5	4.23044	down	0.000966339
Rv3597c	lsr2	I.J.1	2.65619	down	0.000190613
Rv3598c	lysS	II.A.3	2.69681	down	0.00095785
Rv3674c	nth	II.A.5	2.59111	down	0.000566233
Rv3677c	-	IV.I	2.68262	down	0.00044409
Rv3684	-	IV.I	2.75096	down	0.000245006
Rv3714c	-	V	2.80362	down	0.000186135
Rv3722c	-	V	2.57584	down	0.000597327
Rv3724A	cut5a	IV.I	2.56677	down	0.000206188
Rv3724B	cut5b	IV.I	2.98972	down	0.00444739
Rv3775	lipE	II.B.5	2.73351	down	0.000390379
Rv3776	-	V	3.80561	down	4.22356e-05
Rv3787c	-	V	2.60142	down	0.0342591
Rv3795	embB	II.C.2	2.66323	down	6.4198e-05
Rv3827c	-	IV.B.1	2.72009	down	0.000735282
Rv3828c	-	IV.B.1	3.14963	down	0.000825103
Rv3836	-	V	4.03291	down	1.60052e-05
Rv3838c	pheA	I.D.4	2.51701	down	0.00016151
Rv3839	-	V	3.07741	down	0.00105495
Rv3855	ethR	I.J.1	3.01072	down	0.00143059
Rv3868	-	V	2.7196	down	0.00014074
Rv3869	-	II.C.5	2.79381	down	7.0198e-05
Rv3873	PPE68	IV.C.1	2.68077	down	3.61098e-05
Rv3877	-	II.C.5	2.79279	down	0.000151777
Rv3882c	-	II.C.5	2.65353	down	0.000875131
Rv3886c	mycP2	II.B.3	2.55237	down	0.00646231
Rv3888c	-	II.C.4	2.68739	down	0.000104352
Rv3922c	hemolysin	IV.A	3.45901	down	3.08785e-05
