# Supplementary material for: Sequence-Based Analysis Uncovers an Abundance of Non-Coding RNA in the Total Transcriptome of Mycobacterium tuberculosis
Source: PLoS Pathog. 2011 Nov 3;7(11):e1002342. doi: 10.1371/journal.ppat.1002342 (PMC3207917; doi:10.1371/journal.ppat.1002342)
Supplement: Table S6 — Oligonucleotides used in the study. (XLS) [file ppat.1002342.s012.xls]

## Sheet: Sheet1
Template oligos for ribo-probes
5' dnaA	GCACTCGACAATCAAGCGAGGATGGCGGATCGACTAGCGGCCTGTCTC
5' rpoB	CGTGCGTGAGATCCGGACAGATCGTTCGCCGGCCGAAACCCTGTGTG
5' 1535	GTTAGGTGAGGCGGCTACACGAACATAGGCCACTGACCCCCCTGTCTC
5' 2950	GCAGCCAGCGCTGACGCCGCGGCTGACGATTCCGTCAATCCTGTCTC
AS2666	GCTGGTCGTTTCGAAGGATCACGCGATGACCGCCCACTACCCTGTCTC
AS1313c	GATCCTTGACAAGCCAGAAACCTTAAGCCACAACGACGTGCCTGTCTC
AS3386	GCATTGAGGCCATCCTCCCAGCTCAGCGCCAACCAACCGACCTGTCTC
ASgrpE	CGATTACCGGCTTGGACCCCTGCCCGCCGTCGCCCTCGTGCCTGTCTC
AS0046	CGTAGAACTTGTCGGCTTCCTCCGAGCCCACCGGCAAATCCTGTCTC
AS1219	GATCCTGGCGTGCGCGGTCAGATCGGCTGAACGCATGTTCCTGTCTC
MTS0858	GCACGTCTGCACCGCAAACGGCAGCCACTAGTGCCCCAGCCTGTCTC
MTS0930	GCGTGTGATCCGCACGAGCCGCACGGGCGCGAGCAGACGCCTGTCTC
MTS1338	GATCTGCCCGAAGTGCTGGGCGATTGAGCGGGTATGTACACCTGTCTC
MTS0997	GTGCCGGAAGACGGGGTGAAGGCCGGCCGCGCCGTGCTC
MTS2823	GCACCCACGCGGAGTCATAGCCACGATAACGGCAGAAGCCTGTCTC
MTS1082	CACGACAGACGGCGAGTGAGCAGGCGCTCATCACCAGGGCCTGTCTC
MTS2975	GGCGACTGATGGCCACACACTCGTACGGCCCAGGGTCTACCTGTCTC
qRT-PCR primers
q0465.f	CCTGCCCGCTGTGGAA
q0465.r	GGCGATTTGCACCAAGATCT
q0467.f	CAGCACATCCGCACTTTGAC
q0467.r	ATCACCACCGTGGGAACATC
q0667.f	CCGCAAAGTTCCTCGAATAAC
q0667.r	TCAAGGAGTCCCGGAACCT
q0997.f	AGCAGGCCCGGTTAGTGA
q0997.r	GCCTTCACCCCGTCTTCC
q1127.f	TGCATCACGAGGGACTCATC
q1127.r	GGCCGTAGCAAAGTCTCGAT
q1129.f	GAGGGATACCGTTCATCTTCGT
q1129.r	GCGGACTGTCGCTTTGAGA
q1130.f	TGAAGTGATCGTGGACGAACTG
q1130.r	CTGTTCAACGGGTTCCACTACA
q1131.f	CGGGATCTTGCCCAACCT
q1131.r	GAAGCTGGCGATGTCGAATC
q1132.f	CGGCACTTCCCTTTTGTGA
q1132.r	TTGAAAAACATCCGCTTGATGA
q1338.f	CGGTGATCTGCCCGAAG
q1338.r	TTGGGACGGTAGGTCAAACC
q16S.f	AAGAAGCACCGGCCAACTAC
q16S.r	TCGCTCCTCAGCGTCAGTTA
q1837.f	GAAGAGGTCGACAACAACTGTCAAT
q1837.r	GCAGCCGACACCTTGATCA
q1908.f	CCGTCGTGGGTCATATGAAAT
q1908.r	CGGGTTTTGGTGCAGTACCT
q2035.f	GTGCGTTCGCCGTGTTC
q2035.r	CGGGATAGCAAGCAGATTGTG
q2703.f	TCGGTTCGCGCCTACCT
q2703.r	TGGCTAGCTCGACCTCTTCCT
q2823.f	GGCGCCCAGCATGGT
q2823.r	CATCTGCTGTTCGCAATTACG
q3153.f	CCCCATCTCGGGCTGACT
q3153.r	GGCTACGGCGTCCAGTAACTT
q3418.f	CCGGGCTCTGATCCAAATAG
q3418.r	CCTCGAGTGGCTTGATGTTCA
other oligos
P0997.F	ATCTAGACGCCGCCCGTGCATGTGATGGT
P0997.R	ATAAGCTTCGATACCAAAAATACAACGTCGAATGGCTGAT
SDM0997(-10).f	CAGCCATTCGACGTTGCATTTCTGGTATCGAAGCAGGCC
SDM0997(-10).r	GGCCTGCTTCGATACCAGAAATGCAACGTCGAATGGCTG
0997.R (RACE)	GCCGGCCTTCACCCCGTCTTCC
1338.R (RACE)	GTGCGCCGCAGTAACAGGATGAGG
2823.R (RACE)	GTGGCTATGACTCCGCGTGGGTGC
RTmbox.F	TGAGGCGGCTACACGAACATA
RTileS.R	CGCCGGCCAGCTTTGGATATGCGTTAT
ox2823.f	AAGCTTGACGGAAGCCCGGTGAGGCC
ox2823.r	AAGCTTAAAACAAAAAGCAGGCGGCG
